# Supplementary material for: Suppression of ferroptosis by vitamin A or radical-trapping antioxidants is essential for neuronal development
Source: Nat Commun. 2024 Sep 1;15:7611. doi: 10.1038/s41467-024-51996-1 (PMC11366759; doi:10.1038/s41467-024-51996-1)
Supplement: Supplementary file 4 — Supplementary Data 1 [file 41467_2024_51996_MOESM4_ESM.xlsx]

## Sheet: Sheet1
Ingredients according to "Media Formulations" on ThermoFisher Scientific Webpage
		B27	B27(-AO+VA)
	1	Biotin	Biotin
	2	DL Alpha Tocopherol Acetate	N/A
	3	DL Alpha-Tocopherol	N/A
	4	N/A	Vitamin A
	5	BSA, fatty acid free Fraction V	BSA, fatty acid free Fraction V
	6	Catalase	N/A
	7	Human Recombinant Insulin	Human Recombinant Insulin
	8	Human Transferrin	Human Transferrin
	9	Superoxide Dismutase	N/A
	10	Corticosterone	Corticosterone
	11	D-Galactose	D-Galactose
	12	Ethanolamine HCl	Ethanolamine HCl
	13	Glutathione (reduced)	N/A
	14	L-Carnitine HCl	L-Carnitine HCl
	15	Linoleic Acid	Linoleic Acid
	16	Linolenic Acid	Linolenic Acid
	17	Progesterone	Progesterone
	18	Putrescine 2HCl	Putrescine 2HCl
	19	Sodium Selenite	Sodium Selenite
	20	T3 (triodo-I-thyronine)	T3 (triodo-I-thyronine)
