# Supplementary material for: Suppression of ferroptosis by vitamin A or radical-trapping antioxidants is essential for neuronal development
Source: Nat Commun. 2024 Sep 1;15:7611. doi: 10.1038/s41467-024-51996-1 (PMC11366759; doi:10.1038/s41467-024-51996-1)
Supplement: Supplementary file 5 — Supplementary Data 2 [file 41467_2024_51996_MOESM5_ESM.xlsx]

## Sheet: Sheet1
	Target gene	Sequence (5’ to 3’)
	Human AIFM2 (FSP1)	Forward: gactccttccaccacaatgtgg
		Reverse: cagcaccatctggttcttcagg
	Human PPARalpha	Forward: ctatcatttgctgtggagatcg
		Reverse: aagatatcgtccgggtggtt
	Human ACSL3	Forward: cgaagctgctatttcagcaag
		Reverse: ctgtcaccagaccagtttca
	Human SCD1	Forward: tctagctcctataccaccacca
		Reverse: tcgtctccaacttatctcctcc
	Human GPX4	Forward: gcaaccagtttgggaggcaggag
		Reverse: cctccatgggaccatagcgcttc
	Human GCH1	Forward: gctgtagcaatcacggaagc
		Reverse: cacctcgcattaccatacaca
	Human GAPDH	Forward: atcccatcaccatcttcc
		Reverse: ccatcacgccacagtttc
	Human RPII	Forward: gcaccacgtccaatgacat
		Reverse: gtcggctgcttccataa
	Human RARB	Forward: ggtttcactggcttgaccatcg
		Reverse: ccgtctgagaaagtcatggtgtc
	Human BCO2	Forward: ctacctctgcactgagaccaac
		Reverse: gtgcagttgctccattcacagc
	Human MAP2	Forward: ttcctccattctccctcctc
		Reverse: tctgcgaattggctctgac
