# Supplementary material for: Suppression of ferroptosis by vitamin A or radical-trapping antioxidants is essential for neuronal development
Source: Nat Commun. 2024 Sep 1;15:7611. doi: 10.1038/s41467-024-51996-1 (PMC11366759; doi:10.1038/s41467-024-51996-1)
Supplement: Supplementary file 6 — Supplementary Data 3 [file 41467_2024_51996_MOESM6_ESM.xlsx]

## Sheet: all.counts
gene	MUC13595	MUC13596	MUC13597	MUC13598	MUC13599	MUC13600
5S_rRNA	28	32	24	32	30	13
5_8S_rRNA	0	0	0	0	0	0
6M1-18	0	0	0	0	0	0
7M1-2	0	0	0	0	0	0
7SK	41	42	37	30	60	37
A1BG	147	114	134	181	208	189
A1BG-AS1	144	100	112	127	138	116
A1CF	2	0	1	3	3	1
A2M	134	136	100	105	108	69
A2M-AS1	163	218	171	219	164	177
A2ML1	22	26	32	18	12	10
A2MP1	0	0	0	0	0	0
A3GALT2	5	0	2	4	5	2
A4GALT	5	1	5	5	1	1
A4GNT	0	0	0	0	0	0
AA06	0	1	0	0	0	0
AAAS	1122	984	1147	1320	1220	1256
AACS	642	579	536	674	665	630
AACSP1	4	1	0	0	2	0
AADAC	0	0	0	0	0	0
AADACL2	0	0	0	0	0	0
AADACL3	0	0	0	0	0	0
AADACL4	0	0	0	0	0	0
AADAT	1368	1603	1464	1601	1490	1331
AAED1	282	298	255	286	282	218
AAGAB	1676	1872	1613	1852	1667	1463
AAK1	2223	2421	1809	2174	2710	1826
AAMDC	244	231	235	247	238	218
AAMP	1485	1125	1308	1449	1498	1513
AANAT	3	1	0	2	0	0
AAR2	1205	1064	1078	1301	1292	1179
AARD	30	28	28	33	25	19
AARS	3826	3617	3722	4200	4260	3921
AARS2	1069	910	1012	1191	1199	1061
AARSD1	77	53	63	70	78	61
AASDH	1546	1819	1370	1663	1626	1201
AASDHPPT	3744	4756	4170	4160	3761	3529
AASS	6628	7802	5437	6158	6797	5132
AATF	952	1028	998	1129	1095	1052
AATK	152	84	134	151	171	161
AATK-AS1	1	1	6	1	4	7
AB000466	0	0	0	0	0	0
AB007962	16	10	17	27	15	10
AB059369	3	2	3	5	0	1
AB062081	0	0	0	0	0	0
AB062083	1	1	0	0	3	1
AB073649	14	10	7	9	18	7
AB074160	55	38	50	41	32	39
AB074162	15	22	15	20	43	22
AB074166	5	5	5	3	9	7
AB074188	301	402	355	289	340	309
AB075489	19	16	19	14	13	10
AB075492	17	13	13	11	15	9
AB209061	214	143	202	225	295	300
AB209185	30	19	18	21	17	15
AB209315	9	8	14	6	7	4
AB209621	9	5	8	12	14	11
AB231702	15	21	9	17	22	7
AB231703	0	2	0	0	1	1
AB231705	0	0	0	0	0	0
AB231710	0	0	0	0	0	1
AB231711	0	0	0	0	0	0
AB231721	1	0	0	0	0	0
AB231722	0	1	0	0	0	1
AB231723	0	0	0	0	0	0
AB231724	0	0	0	0	0	0
AB231729	0	0	0	0	0	0
AB231731	0	0	0	0	0	0
AB231739	0	0	0	1	0	0
AB231741	0	0	0	0	1	0
AB231742	0	0	0	0	0	0
AB231761	0	0	0	0	0	0
AB231779	0	0	0	0	0	0
AB231784	0	0	0	0	0	0
AB240015	0	0	0	0	0	0
AB372727	0	0	0	1	0	1
AB429224	0	0	0	0	0	0
AB488780	181	172	163	150	165	175
AB586698	7	5	3	5	7	1
ABAT	5276	5487	4735	5488	5869	4737
ABCA1	3136	3451	2913	3126	3858	2664
ABCA10	8	7	10	5	10	11
ABCA11P	313	437	300	335	345	297
ABCA12	19	20	16	23	21	9
ABCA13	11	15	10	9	8	13
ABCA17P	2	3	2	2	0	5
ABCA2	1731	1049	1197	1789	2265	2187
ABCA3	1405	934	936	1486	1619	1513
ABCA4	9	12	2	3	11	3
ABCA5	1233	1454	1371	1308	1597	1226
ABCA6	2	2	0	2	3	3
ABCA7	628	418	512	683	829	801
ABCA8	4	2	2	2	0	1
ABCA9	13	16	12	12	19	19
ABCB1	189	195	188	139	104	92
ABCB10	2050	2190	1776	1979	1920	1558
ABCB11	18	20	7	20	12	6
ABCB4	146	136	142	141	116	91
ABCB5	0	0	0	0	0	0
ABCB6	1458	1192	1351	1465	1469	1476
ABCB7	1496	1651	1571	1735	1701	1468
ABCB8	341	232	227	363	368	367
ABCB9	136	78	86	125	115	100
ABCC1	1792	1561	1521	2049	2304	1784
ABCC10	662	515	582	672	748	638
ABCC11	13	13	8	12	14	10
ABCC12	10	16	8	7	7	7
ABCC13	0	0	0	0	0	0
ABCC2	95	104	65	98	93	73
ABCC3	1	0	0	1	3	4
ABCC4	1406	1580	1295	1645	1479	1420
ABCC5	1968	1953	1715	1884	1969	1607
ABCC5-AS1	0	0	0	0	0	0
ABCC6	73	61	56	62	64	76
ABCC6P1	37	52	59	37	38	39
ABCC6P2	28	25	29	18	27	19
ABCC8	263	217	210	252	282	274
ABCC9	814	918	700	721	752	573
ABCD1	90	42	57	79	105	144
ABCD2	530	590	444	611	670	483
ABCD3	1742	2126	1618	1834	1588	1398
ABCD4	2379	1930	2038	2405	2693	2293
ABCE1	3770	4170	3546	3894	3747	3087
ABCF1	2586	2531	2113	2465	2404	2166
ABCF2	1413	1297	1304	1462	1441	1264
ABCF3	824	670	649	750	822	788
ABCG1	254	267	251	335	391	281
ABCG2	0	0	1	1	1	4
ABCG4	224	144	224	237	221	233
ABCG5	0	0	0	0	0	0
ABCG8	1	0	0	0	0	0
ABHD1	12	12	15	18	7	17
ABHD10	1662	1992	2073	2081	1994	2077
ABHD11	270	228	191	278	317	218
ABHD12	1067	952	995	1274	1274	1230
ABHD12B	2	2	6	1	1	0
ABHD13	1240	1468	1241	1370	1312	1086
ABHD14A	153	108	162	192	204	311
ABHD14A-ACY1	0	0	1	0	0	1
ABHD14B	148	106	164	159	174	196
ABHD15	376	348	365	355	338	373
ABHD16A	1027	819	943	1107	1132	1046
ABHD16B	0	0	0	1	1	1
ABHD17A	97	44	109	157	118	242
ABHD17B	3012	3245	2712	3033	3102	2147
ABHD17C	109	138	116	155	127	126
ABHD2	2059	2155	1508	2166	2198	1570
ABHD3	1370	1791	1356	1401	1302	1192
ABHD4	1239	1114	1197	1341	1308	1210
ABHD5	620	792	609	613	570	540
ABHD6	788	751	773	900	806	830
ABHD8	118	69	106	152	173	214
ABI1	1961	2183	1975	2290	2197	1815
ABI2	15708	17694	15123	16858	17340	14124
ABI3	2	1	4	2	4	4
ABI3BP	32	33	36	32	31	22
ABL1	4147	3351	3312	4327	4745	4367
ABL2	5598	5937	4258	5165	6258	4113
ABLIM1	2152	2488	1828	2471	2716	1912
ABLIM2	129	136	109	144	149	149
ABLIM3	46	62	52	74	73	58
ABO	11	9	4	8	16	6
ABP1	0	0	0	0	0	0
ABR	4050	3422	3098	4102	4636	4386
ABRA	0	0	1	0	0	1
ABRACL	1196	1261	1315	1283	1174	1294
ABT1	686	624	715	833	803	842
ABTB1	63	37	57	89	79	102
ABTB2	532	406	406	492	533	465
AC2	7	5	2	5	4	1
ACAA1	528	422	534	541	612	603
ACAA2	2097	2380	2353	2424	2045	2160
ACACA	6578	6781	5034	6979	8025	5164
ACACB	1086	935	733	1052	1275	903
ACAD10	1342	1230	1052	1337	1441	992
ACAD11	1428	1487	1416	1492	1512	1234
ACAD8	1593	1814	1585	1519	1618	1300
ACAD9	636	689	568	717	730	670
ACADL	4	6	6	7	1	6
ACADM	2431	3079	2419	2635	2302	2139
ACADS	97	52	53	75	90	92
ACADSB	1274	1556	1236	1370	1486	1264
ACADVL	5067	4353	4651	5284	5298	5157
ACAN	29	18	21	22	15	12
ACAP1	23	8	8	15	22	18
ACAP2	2365	2667	1867	2273	2493	1763
ACAP3	1761	1128	1226	1677	2196	2180
ACAT1	637	751	678	751	620	555
ACAT2	9519	10488	10740	10677	10231	10043
ACBD3	5210	5652	4705	5408	5856	4478
ACBD4	154	115	126	179	184	190
ACBD5	1993	2200	1868	2044	2134	1670
ACBD6	1757	1887	2000	1972	1942	2232
ACBD7	1926	2142	2027	2067	1858	1907
ACCS	123	119	111	130	147	113
ACCSL	1	0	0	0	1	0
ACD	426	304	389	488	480	600
ACE	8	15	9	11	20	14
ACE2	11	18	10	8	7	9
ACER1	0	0	0	0	0	0
ACER2	249	291	220	287	265	189
ACER3	921	1125	802	878	949	641
ACHE	173	119	154	192	258	227
ACIN1	9241	9182	7790	9299	9434	7893
ACLY	17615	15849	16705	19365	19594	18138
ACMSD	0	0	0	0	0	0
ACN9	485	572	560	562	530	664
ACO1	1568	1744	1465	1691	1575	1341
ACO2	2258	1707	2002	2462	2570	2563
ACOT1	104	76	98	105	116	113
ACOT11	13	4	5	10	15	9
ACOT12	4	3	2	0	4	1
ACOT13	665	715	716	707	629	766
ACOT2	143	117	127	182	127	137
ACOT4	5	6	4	15	4	6
ACOT6	3	7	2	7	2	3
ACOT7	454	289	423	535	552	654
ACOT8	258	256	291	312	357	373
ACOT9	743	845	727	790	709	584
ACOX1	1656	1672	1398	1773	1812	1426
ACOX2	9	9	15	8	10	7
ACOX3	570	536	454	618	640	534
ACOXL	7	8	2	1	8	8
ACP1	3149	3499	3407	3622	3278	3270
ACP2	813	739	703	785	766	723
ACP5	6	1	5	6	5	2
ACP6	1289	1325	1366	1465	1366	1306
ACPL2	1775	2062	1917	2115	2163	2048
ACPP	0	0	0	0	0	0
ACPT	0	0	0	0	0	0
ACR	10	9	5	20	16	10
ACRBP	71	61	81	100	72	95
ACRC	46	74	38	49	56	25
ACRV1	13	12	13	12	7	7
ACSBG1	1	3	0	0	0	2
ACSBG2	0	0	0	0	0	1
ACSF2	864	676	817	890	903	831
ACSF3	271	200	241	261	299	285
ACSL1	158	169	134	180	176	139
ACSL3	4862	5539	4226	5201	5159	4207
ACSL4	3948	4336	3636	4512	4580	3601
ACSL5	5	3	6	2	5	2
ACSL6	69	74	67	62	56	49
ACSM1	3	2	1	3	3	2
ACSM2A	0	0	0	0	0	0
ACSM2B	0	0	0	0	0	0
ACSM3	14	17	12	16	20	16
ACSM4	0	0	0	1	0	0
ACSM5	0	0	0	0	0	0
ACSS1	57	49	62	44	47	36
ACSS2	2927	2677	2895	3201	3328	2699
ACSS3	634	682	644	663	663	561
ACTA1	226	173	139	196	190	153
ACTA2	673	633	430	625	537	371
ACTB	113730	99587	103969	125739	117102	119542
ACTBL2	0	0	0	1	1	0
ACTC1	1876	2269	1732	2664	2274	1775
ACTG1	160632	144547	161604	178983	169586	160701
ACTG1P4	2	4	8	6	4	7
ACTG2	28	42	22	31	30	17
ACTL10	5	1	6	3	3	5
ACTL6A	2357	2870	2602	2782	2382	2307
ACTL6B	209	154	192	322	378	393
ACTL7A	0	0	0	0	0	0
ACTL7B	2	0	0	0	1	1
ACTL8	0	0	0	0	0	0
ACTL9	0	0	0	0	0	0
ACTN1	2159	1650	1910	2281	2232	2060
ACTN1-AS1	3	2	0	3	1	0
ACTN2	257	261	222	240	273	210
ACTN3	14	5	7	12	14	7
ACTN4	2642	1946	2109	3064	3158	3356
ACTR10	1743	2160	1906	2010	1687	1654
ACTR1A	5674	5154	5634	6688	6276	6060
ACTR1B	2614	2023	2385	2966	3036	2693
ACTR2	10349	12204	10655	10983	10142	9469
ACTR3	6816	8058	7495	7814	7451	6801
ACTR3B	1897	1932	1758	1853	1599	1691
ACTR3BP2	0	0	0	0	0	0
ACTR3BP5	0	0	0	0	0	0
ACTR3C	1	6	1	0	3	2
ACTR5	465	457	443	510	488	392
ACTR6	1259	1480	1303	1337	1305	1104
ACTR8	1461	1646	1377	1584	1563	1159
ACTRT1	0	0	0	0	1	0
ACTRT2	4	6	0	9	8	9
ACTRT3	41	59	35	61	43	42
ACVR1	830	939	865	897	896	717
ACVR1B	1401	1450	1441	1528	1573	1537
ACVR1C	82	88	101	89	88	78
ACVR2A	8499	11248	9561	9815	9813	8927
ACVR2B	7617	8035	7875	7564	9686	7666
ACVR2B-AS1	112	113	106	137	126	108
ACVRL1	0	0	1	0	2	3
ACY1	5	6	3	7	6	9
ACY3	0	0	0	0	0	0
ACYP1	553	558	677	626	599	665
ACYP2	205	215	216	233	221	236
AD 1	3812	4713	5000	4505	4229	5029
ADA	108	90	107	133	139	111
ADAD1	0	2	0	0	0	0
ADAD2	0	0	0	1	1	0
ADAL	597	737	638	640	580	531
ADAM10	3677	4562	3642	4193	4392	3467
ADAM11	182	121	125	161	183	198
ADAM12	25	30	22	44	43	24
ADAM15	1314	862	1068	1287	1290	1310
ADAM17	4969	5254	4614	5476	5630	4692
ADAM18	4	4	5	6	2	7
ADAM19	457	367	327	432	447	350
ADAM1A	129	152	129	129	166	130
ADAM2	0	0	0	0	0	0
ADAM20	5	6	4	8	5	6
ADAM20P1	15	22	19	14	26	26
ADAM21	5	4	2	1	1	2
ADAM21P1	0	0	0	0	0	0
ADAM22	1314	1517	1204	1293	1395	1077
ADAM23	1977	2453	2036	2109	2172	1835
ADAM28	88	113	72	47	54	42
ADAM29	1	0	1	0	2	0
ADAM30	0	0	0	0	0	0
ADAM32	44	61	54	60	56	35
ADAM33	24	18	10	20	23	19
ADAM3A	0	0	0	0	0	0
ADAM5	0	1	0	1	1	0
ADAM6	0	0	0	0	0	0
ADAM7	0	1	0	1	0	0
ADAM8	25	20	14	21	37	30
ADAM9	3863	4411	3605	4022	3962	3247
ADAMDEC1	0	0	0	0	0	0
ADAMTS1	1777	1890	1014	1485	1493	654
ADAMTS10	466	308	289	415	507	394
ADAMTS12	817	843	542	746	770	524
ADAMTS13	258	175	216	220	317	254
ADAMTS14	1	1	1	3	6	5
ADAMTS15	590	477	452	573	477	393
ADAMTS16	222	242	210	285	314	194
ADAMTS17	2	4	7	0	4	3
ADAMTS18	90	62	91	160	183	89
ADAMTS19	18	15	15	18	10	5
ADAMTS2	102	61	89	83	84	91
ADAMTS20	535	595	492	455	628	398
ADAMTS3	118	124	121	96	94	59
ADAMTS4	213	140	202	229	232	227
ADAMTS5	75	74	44	33	43	17
ADAMTS6	1063	1205	895	943	956	754
ADAMTS7	1054	639	749	1066	1216	1219
ADAMTS8	9	16	4	16	22	8
ADAMTS9	1289	1293	1043	1049	1062	880
ADAMTS9-AS2	144	144	115	120	114	96
ADAMTSL1	2224	2503	1910	2436	3016	2078
ADAMTSL2	4	7	4	4	4	2
ADAMTSL3	12	9	8	15	12	10
ADAMTSL4	70	43	47	70	68	47
ADAMTSL5	1	1	0	1	2	1
ADAP1	93	69	69	83	116	114
ADAP2	104	97	69	86	93	100
ADAR	17736	18577	14010	17752	17442	12571
ADARB1	469	424	398	531	586	446
ADARB2	68	61	78	59	66	51
ADARB2-AS1	1	0	0	0	4	4
ADAT1	757	853	570	748	716	467
ADAT2	474	564	472	480	551	493
ADAT3	16	9	8	11	10	20
ADC	864	835	845	1146	1384	1233
ADCK1	294	216	248	327	367	279
ADCK2	490	356	413	566	517	502
ADCK3	370	264	320	324	390	331
ADCK4	917	623	749	968	1040	1069
ADCK5	58	30	52	63	67	75
ADCY1	399	341	249	344	483	337
ADCY10	14	20	13	9	26	8
ADCY10P1	687	689	722	655	703	508
ADCY2	3002	2956	2861	3018	3224	2810
ADCY3	891	646	672	765	743	710
ADCY4	0	4	0	1	2	3
ADCY5	697	554	563	800	1015	811
ADCY6	3420	2842	2711	3346	3694	2717
ADCY7	627	582	558	667	698	605
ADCY8	51	50	54	72	59	64
ADCY9	571	453	394	571	702	545
ADCYAP1	340	460	278	364	430	304
ADCYAP1R1	483	485	395	463	485	365
ADD1	8416	7797	6676	8866	9018	7440
ADD2	2825	2404	2530	3307	3477	3192
ADD3	4787	5545	4436	5299	5027	4207
ADGB	10	20	19	2	9	14
ADH1A	0	0	0	0	0	0
ADH1B	0	0	0	0	0	0
ADH1C	0	0	0	0	0	0
ADH4	1	1	0	1	2	1
ADH5	6942	8066	8245	7941	7066	7010
ADH6	0	0	0	0	0	0
ADH7	0	0	0	0	0	0
ADHFE1	222	278	228	257	236	181
ADI1	761	826	751	788	809	733
ADIG	0	0	0	0	0	0
ADIPOQ	1	0	0	0	0	2
ADIPOQ-AS1	0	0	0	0	0	0
ADIPOR1	3588	3488	3454	3910	3886	3697
ADIPOR2	3587	3681	2958	3566	3533	2638
ADIRF	3	1	0	0	3	3
ADK	989	1128	1105	1048	923	978
ADM	815	637	565	880	842	645
ADM2	25	13	18	17	25	17
ADM5	52	34	47	48	64	45
ADNP	14306	16405	12651	14609	15631	11436
ADNP2	4510	4664	3480	4706	4769	3249
ADO	1530	1745	1634	1686	1588	1470
ADORA1	150	87	117	165	153	171
ADORA2A	9	7	2	6	8	4
ADORA2A-AS1	0	0	0	0	1	0
ADORA2B	156	208	129	206	221	142
ADORA3	2	0	0	1	0	0
ADPGK	782	799	796	928	814	671
ADPGK-AS1	0	3	4	5	3	1
ADPRH	39	49	48	43	41	34
ADPRHL1	12	16	12	16	14	13
ADPRHL2	1093	798	1037	1210	1182	1196
ADPRM	560	569	649	568	565	567
ADRA1A	57	49	38	28	52	39
ADRA1B	29	18	19	39	24	27
ADRA1D	16	9	25	20	9	8
ADRA2A	48	42	44	46	49	36
ADRA2B	4	6	11	13	4	8
ADRA2C	27	18	20	29	29	18
ADRB1	93	97	76	129	174	119
ADRB2	116	93	74	101	102	69
ADRB3	0	0	0	0	1	0
ADRBK1	1510	931	1109	1485	1778	1650
ADRBK2	2546	2811	2067	2586	2823	2103
ADRM1	575	337	468	644	614	819
ADSL	1298	1338	1319	1437	1369	1207
ADSS	4487	5519	4798	4838	4621	4427
ADSSL1	359	286	325	407	350	345
ADTRP	2	2	1	5	2	1
ADV21S1A1N	0	0	0	0	0	0
AEBP1	1097	669	810	1035	952	1123
AEBP2	3370	3863	3129	3626	3732	2851
AEN	1446	1141	1287	1403	1451	1190
AES	3945	3141	4141	4885	4908	6105
AF007147	0	0	3	1	3	1
AF020763	22	27	17	18	15	8
AF035281	136	113	106	133	145	140
AF047486	0	0	0	0	1	0
AF055024	0	0	0	1	2	0
AF063596	11	9	9	9	7	5
AF070569	0	0	0	0	0	0
AF070581	8900	10654	8405	7472	8148	6117
AF072097	0	0	0	0	0	0
AF075036	0	1	1	0	2	1
AF075112	24	12	11	7	19	6
AF079515	1424	1741	2527	1762	1797	2632
AF085962	1	2	0	0	4	0
AF085995	260	288	290	284	327	260
AF086102	11	12	13	13	10	11
AF086125	0	1	0	0	0	0
AF086126	47	65	46	47	38	43
AF086132	107	124	146	127	108	105
AF086154	15	18	9	21	15	12
AF086165	0	0	0	0	0	0
AF086184	7	5	8	11	7	10
AF086203	3	0	2	2	1	4
AF086219	0	0	0	1	0	0
AF086258	0	0	0	0	0	0
AF086285	114	100	103	154	117	115
AF086288	1	0	0	0	0	0
AF086294	0	0	0	0	0	0
AF086303	0	0	0	0	0	0
AF086346	0	0	0	0	0	0
AF086351	96	117	131	130	102	127
AF086476	27	21	23	29	25	40
AF088041	775	892	745	778	807	614
AF090102	0	0	0	0	1	2
AF090939	2	1	1	0	1	2
AF116693	209	197	230	211	219	189
AF119915	7	10	4	4	4	5
AF131837	380	476	402	357	395	313
AF143870	0	0	0	0	0	0
AF143871	0	2	1	6	1	0
AF157115	37	52	39	27	32	35
AF161365	1	1	4	0	2	5
AF161442	0	0	0	0	0	0
AF188711	6	1	4	1	1	2
AF198444	1	0	0	1	0	1
AF216583	0	0	0	0	0	0
AF258550	40	37	36	53	44	44
AF258560	2	1	4	5	5	7
AF268386	26	49	29	34	45	22
AF279775	12	10	11	12	10	12
AF279780	26	43	40	45	26	39
AF279782	37	51	35	49	37	45
AF289551	31	21	13	28	22	14
AF339801	0	0	0	0	0	0
AF339817	1255	1328	1228	1237	1782	1304
AF380582	0	0	0	0	0	0
AF387615	0	0	0	0	0	0
AF397448	0	0	0	0	0	0
AF401214	0	0	0	0	0	0
AF420437	15	30	38	23	28	12
AF508906	0	0	1	0	0	0
AF508907	0	0	0	0	0	0
AF520419	33	45	34	50	51	41
AF520792	87	97	70	91	93	60
AF520793	29	34	33	38	40	42
AF532840	0	0	0	0	0	0
AF548120	0	0	0	0	0	0
AFAP1	1321	1258	1039	1438	1626	1227
AFAP1-AS1	0	1	1	0	1	1
AFAP1L1	28	24	30	28	28	22
AFAP1L2	341	305	314	434	390	452
AFF1	4587	4821	3637	4085	4549	3040
AFF2	3250	3951	2607	3373	3607	2480
AFF3	1494	1518	1162	1723	2097	1472
AFF4	13640	14913	10504	13236	15640	9924
AFG3L1P	1200	1009	948	1081	1177	1011
AFG3L2	1873	1920	1580	1880	1788	1427
AFM	0	0	0	0	2	1
AFMID	478	422	484	558	538	518
AFP	1	2	1	1	3	2
AFTPH	2407	2559	2295	2459	2501	1972
AGA	508	584	569	522	422	517
AGAP1	3030	2843	2298	2998	3428	2568
AGAP11	30	25	14	20	18	31
AGAP2	620	464	443	540	601	592
AGAP2-AS1	20	15	23	19	25	28
AGAP3	1209	840	984	1397	1541	1553
AGAP4	11	13	8	7	6	5
AGAP5	224	242	164	217	252	182
AGAP6	665	662	596	688	719	545
AGAP7	188	151	184	183	222	196
AGAP8	256	238	217	267	286	258
AGAP9	37	39	33	34	59	36
AGBL1	51	61	59	45	61	36
AGBL1-AS1	0	0	3	0	2	0
AGBL2	49	74	54	40	55	55
AGBL3	130	151	104	109	130	106
AGBL4	71	70	74	101	75	75
AGBL5	2944	2605	2795	3235	3008	2941
AGER	350	309	272	292	354	358
AGFG1	4104	4793	3965	4519	4576	3697
AGFG2	200	144	181	220	223	201
AGGF1	2300	2742	2401	2498	2311	2109
AGK	1043	1144	1124	1131	1063	970
AGL	2059	2408	1794	2026	2170	1585
AGMAT	20	13	14	12	12	9
AGMO	12	7	14	14	8	9
AGO1	4664	5338	3787	5365	5933	4241
AGO2	1028	939	559	978	1171	751
AGO3	963	1154	798	1007	1137	753
AGO4	2719	3217	2262	2766	2828	2024
AGPAT1	3106	2695	2817	3691	3546	3449
AGPAT2	140	72	151	180	143	193
AGPAT3	506	404	458	471	512	541
AGPAT4	6987	7044	5921	6704	6834	5479
AGPAT4-IT1	139	128	76	95	162	84
AGPAT5	3317	3867	3248	3441	3277	2673
AGPAT6	3620	3419	2990	3580	3663	3013
AGPAT9	6	4	3	8	10	5
AGPHD1	29	30	34	35	42	26
AGPS	1947	2469	1929	2165	1959	1752
AGR2	0	0	0	0	0	0
AGR3	6	5	2	3	7	0
AGRN	2270	1235	1773	2468	3040	3248
AGRP	0	0	0	1	0	1
AGT	5	8	4	6	15	5
AGTPBP1	3743	4373	3464	3899	3984	3123
AGTR1	2	4	2	1	6	4
AGTR2	0	0	0	0	0	0
AGTRAP	216	126	159	225	205	247
AGXT	1	0	2	3	2	4
AGXT2	0	0	0	0	0	0
AGXT2L1	101	169	135	116	126	116
AGXT2L2	834	665	749	888	930	779
AHCTF1	9269	10311	8088	8856	9466	7227
AHCTF1P1	66	84	77	85	83	83
AHCY	3244	2637	3443	3976	3459	3890
AHCYL1	6921	7466	7003	7771	7540	6755
AHCYL2	3339	3719	2961	3645	3734	2732
AHDC1	888	576	662	953	1091	1209
AHI1	1878	2154	1523	2061	2054	1547
AHNAK	2929	2785	1768	2724	3654	1821
AHNAK2	299	237	257	280	358	262
AHR	153	153	120	151	208	115
AHRR	63	42	50	67	70	60
AHSA1	2270	2163	2026	2289	2202	2045
AHSA2	1780	1861	1616	1725	2038	1622
AHSG	10	6	11	8	8	4
AHSP	1	1	2	7	3	1
AICDA	1	0	1	1	0	0
AIDA	3868	4554	3886	4338	4002	3315
AIF1	1	1	0	0	1	1
AIF1L	4540	4566	4334	5336	5120	4484
AIFM1	1898	1894	1927	1910	1899	1635
AIFM2	87	74	69	94	117	81
AIFM3	26	23	14	23	16	22
AIG1	1199	1235	1219	1285	1156	1031
AIM1	6	10	5	7	9	2
AIM1L	139	97	100	130	125	116
AIM2	184	227	168	182	188	190
AIMP1	1649	2019	1870	1838	1783	1656
AIMP2	303	304	304	324	252	279
AIP	533	338	556	719	752	975
AIPL1	2	2	2	1	3	3
AIRE	1	0	1	1	2	2
AIRN	0	0	0	0	0	0
AJ004954	0	0	0	0	0	0
AJ011378	0	1	0	1	0	3
AJ011981	2	2	4	1	1	3
AJ276246	0	0	0	1	1	0
AJ297365	12	7	11	16	20	7
AJ420422	0	0	0	0	0	0
AJ420489	0	0	0	0	0	0
AJ420595	55	81	62	47	75	50
AJ515158	0	0	1	0	0	0
AJ606316	0	0	0	0	0	0
AJ606328	0	0	0	0	0	0
AJ606330	0	0	0	0	0	0
AJ606331	0	0	0	0	0	0
AJAP1	89	89	75	60	108	79
AJUBA	13468	13994	11749	13810	13058	9932
AK000154	1577	1626	1772	1657	1825	1730
AK000451	0	0	0	3	0	0
AK000470	0	0	0	0	0	0
AK000798	9	9	11	8	20	9
AK000807	11	13	4	9	10	8
AK000840	0	0	0	0	0	0
AK000953	185	207	182	165	187	188
AK001057	20	11	16	19	33	14
AK001351	0	1	1	0	0	0
AK001394	2683	2970	2683	2578	3002	2528
AK001533	44	37	24	38	65	46
AK001558	13	20	7	15	21	18
AK001582	7	6	4	7	6	5
AK001928	0	4	7	3	6	4
AK001975	23	35	35	28	44	23
AK002090	0	0	0	0	0	0
AK021537	69	69	75	65	76	73
AK021551	18	30	20	15	12	25
AK021563	111	100	80	99	91	86
AK021570	108	114	126	81	112	67
AK021664	317	415	428	287	468	376
AK021739	16	19	19	20	13	17
AK021804	174	171	124	99	102	76
AK021876	24	32	34	30	23	23
AK021888	695	881	579	629	672	556
AK021933	28	40	35	38	45	26
AK021977	3	3	0	1	4	0
AK022030	1038	1220	1285	1049	1241	1211
AK022382	82	76	51	93	71	54
AK022787	1	3	2	1	2	2
AK022793	59	54	40	68	53	32
AK022898	25	21	33	26	31	39
AK022914	0	0	0	0	0	0
AK022915	4185	4542	3923	4249	4430	3519
AK022993	53	53	49	56	42	54
AK022997	634	777	665	578	550	570
AK023033	34	28	24	34	22	29
AK023040	637	777	492	670	581	428
AK023159	869	970	886	972	992	839
AK023178	60	66	51	63	65	46
AK023304	2	4	4	2	2	3
AK023417	0	0	0	1	0	0
AK023457	228	263	228	256	264	189
AK023507	63	93	31	48	57	27
AK023515	19	14	12	35	23	13
AK023548	0	0	0	0	0	0
AK023566	119	153	146	107	146	125
AK023614	2	6	3	2	6	6
AK023627	126	142	118	122	129	95
AK023809	11	16	15	9	12	11
AK024092	204	237	110	159	182	144
AK024119	13	11	6	1	14	10
AK024134	1	0	0	0	0	0
AK024141	50	40	52	57	90	52
AK024242	28	29	55	29	41	42
AK024243	2	1	1	5	1	3
AK024248	780	688	596	798	1023	818
AK024535	0	1	0	0	0	0
AK024736	188	180	192	163	164	157
AK024936	0	0	0	0	0	0
AK024998	0	0	0	0	1	0
AK025061	7	6	11	3	5	3
AK025117	680	812	710	706	741	576
AK025127	7	9	7	2	6	3
AK025140	1889	2050	1741	1927	1907	1545
AK025288	10	15	2	6	14	4
AK025321	0	1	0	0	0	0
AK025511	13	9	11	12	16	13
AK025664	18	25	15	27	23	14
AK025726	1689	1958	2008	1808	2229	2074
AK025793	2	1	0	0	5	3
AK025975	859	977	531	839	929	610
AK026244	26	11	14	26	18	17
AK026379	53	63	70	64	80	49
AK026392	0	0	0	0	1	0
AK026502	32	32	27	54	38	36
AK026512	19	16	18	23	27	11
AK026714	388	412	355	296	372	285
AK026736	0	0	0	0	0	0
AK026758	0	0	2	1	1	1
AK026777	33	55	52	21	59	57
AK026905	0	0	0	0	0	0
AK027091	39	50	28	35	101	40
AK027145	0	0	0	0	0	0
AK027190	0	0	0	0	0	0
AK027252	0	0	0	0	1	0
AK027257	5	1	4	1	0	3
AK027332	2	0	0	3	3	5
AK027541	15	7	8	12	9	13
AK027840	0	0	0	0	0	0
AK054623	70	53	60	52	40	41
AK054635	17	23	19	16	11	25
AK054708	26	19	32	21	16	21
AK054710	3	3	1	2	0	2
AK054726	1	4	0	0	1	0
AK054749	2	2	0	2	4	4
AK054753	102	106	102	102	111	73
AK054837	96	79	82	97	82	94
AK054845	0	0	0	0	0	0
AK054905	7	4	6	5	8	7
AK054921	461	600	412	448	693	475
AK054970	335	339	348	313	460	343
AK054972	8	16	13	13	9	6
AK054988	3	10	12	9	24	7
AK054990	3	1	1	2	1	3
AK055017	226	225	206	211	284	222
AK055055	0	1	1	0	0	0
AK055145	228	251	184	227	237	152
AK055197	2044	2212	1999	1880	2022	1527
AK055250	5	7	3	3	3	4
AK055254	62	53	48	55	56	34
AK055257	133	139	157	170	180	191
AK055260	84	62	70	64	76	85
AK055267	15	10	10	12	13	9
AK055272	0	0	0	0	0	0
AK055323	1436	1908	1687	1541	1847	1635
AK055332	7	3	3	4	3	5
AK055351	30	17	35	36	25	31
AK055364	3	0	3	2	1	2
AK055368	1	0	1	0	0	0
AK055370	456	573	560	437	508	481
AK055384	27	22	16	18	27	9
AK055386	165	129	157	140	200	190
AK055408	18	29	11	21	16	18
AK055458	119	147	142	133	227	161
AK055459	1748	2122	1728	1946	1808	1505
AK055533	0	0	0	0	0	2
AK055550	0	0	0	0	0	0
AK055570	1	4	4	5	5	1
AK055601	467	479	356	493	498	350
AK055623	0	0	0	0	0	0
AK055631	1	0	0	3	2	0
AK055656	6	3	1	2	3	6
AK055694	150	141	149	161	166	167
AK055712	125	129	157	153	154	139
AK055772	0	1	0	0	1	0
AK055785	526	403	257	465	513	279
AK055803	0	0	0	0	0	0
AK055811	0	0	0	0	0	0
AK055849	106	142	112	98	120	137
AK055853	3	1	2	0	1	0
AK055856	0	0	0	0	0	0
AK055876	0	0	0	0	0	0
AK055890	0	0	0	0	0	0
AK055910	25	30	18	31	33	17
AK055918	5	1	6	2	2	0
AK055932	1	0	0	0	0	0
AK055957	7	11	8	9	11	18
AK055967	0	0	0	0	0	0
AK055974	0	2	0	0	0	0
AK055980	0	0	0	0	0	0
AK055981	915	835	1013	862	971	936
AK056073	166	178	135	137	148	104
AK056077	0	0	0	1	0	1
AK056081	22	21	17	14	24	13
AK056098	204	184	171	204	169	186
AK056105	0	1	3	1	0	0
AK056135	0	0	0	0	0	0
AK056182	58	70	53	69	72	67
AK056196	17	14	27	32	46	25
AK056211	46	53	49	62	41	42
AK056228	2	2	1	3	6	1
AK056246	70	83	68	93	64	67
AK056252	0	0	0	1	0	0
AK056253	9	6	2	9	18	11
AK056267	33	22	11	28	53	39
AK056351	41	47	41	62	67	45
AK056368	97	111	80	98	88	90
AK056396	0	0	0	0	0	0
AK056431	0	0	0	0	0	0
AK056432	0	3	1	4	4	0
AK056485	9	12	9	12	13	6
AK056486	183	130	122	146	175	174
AK056490	1026	993	1082	1141	1546	1563
AK056505	0	0	1	1	0	0
AK056524	15	19	6	8	8	6
AK056584	3	0	1	2	4	1
AK056618	9	14	3	15	23	13
AK056623	218	256	165	198	209	200
AK056625	0	0	1	1	0	0
AK056657	53	40	51	29	51	59
AK056686	0	1	0	1	1	0
AK056689	0	0	0	0	1	0
AK056780	8	7	6	10	5	6
AK056817	1	4	0	0	0	1
AK056897	3	2	1	4	3	3
AK056973	250	249	258	257	239	261
AK056982	2	2	2	2	2	2
AK057177	4	10	8	13	11	11
AK057187	0	0	0	1	0	0
AK057188	5	3	2	2	6	1
AK057218	0	0	0	0	0	0
AK057259	4	4	5	5	7	9
AK057304	0	0	0	0	0	0
AK057316	0	0	0	1	0	0
AK057317	0	0	0	0	0	0
AK057321	84	49	53	73	91	62
AK057332	4	4	5	2	6	1
AK057379	25	30	25	33	27	17
AK057438	0	0	0	0	0	0
AK057448	0	0	0	0	1	0
AK057451	46	30	33	39	28	27
AK057455	1	2	0	4	2	0
AK057471	0	0	1	0	0	0
AK057473	48	78	59	65	74	72
AK057513	0	0	0	1	0	0
AK057515	0	0	0	0	0	0
AK057519	10	4	11	25	12	8
AK057554	0	0	0	0	0	0
AK057596	92	117	92	78	120	72
AK057604	316	332	259	314	314	213
AK057657	1939	2038	1687	1793	2296	1548
AK057681	43	38	53	43	52	39
AK057689	28	32	28	27	28	31
AK057719	39	27	38	32	50	37
AK057766	38	29	46	36	28	26
AK057873	3	1	2	0	1	1
AK057887	524	445	413	476	494	389
AK057897	36	23	21	27	32	25
AK057978	22	29	23	19	43	16
AK058136	13	9	16	17	15	9
AK058177	0	2	1	0	1	2
AK074396	0	0	0	0	0	1
AK074469	8	9	2	3	8	3
AK074476	256	291	245	266	279	213
AK074615	5	6	4	1	2	6
AK075019	0	0	0	1	0	0
AK075337	8	16	11	5	14	12
AK090553	24	23	14	17	11	25
AK090593	75	63	51	80	62	58
AK090604	0	0	0	0	0	0
AK090674	619	711	619	499	605	478
AK090681	0	0	0	1	0	0
AK090688	17	13	11	11	23	18
AK090700	17	3	6	6	5	5
AK090736	41	30	39	40	51	56
AK090788	1	3	1	1	0	2
AK090844	369	406	287	292	326	252
AK090854	0	0	0	0	1	0
AK090895	1	1	1	0	0	2
AK090904	333	315	352	262	309	286
AK090973	22	32	22	30	42	19
AK091028	96	86	87	108	119	92
AK091070	223	270	218	216	300	218
AK091102	53	57	31	35	60	26
AK091265	0	0	0	0	0	0
AK091275	0	0	0	2	2	0
AK091365	583	578	529	496	405	293
AK091593	259	384	300	274	322	232
AK091624	36	20	33	23	45	37
AK091688	3	2	1	0	0	0
AK091729	35	27	29	19	31	26
AK091866	0	2	3	3	0	0
AK091889	3	6	2	4	6	3
AK091906	1	7	0	8	4	4
AK091996	0	0	0	0	0	1
AK092048	893	1313	1051	1151	1606	1150
AK092080	33	34	34	23	43	23
AK092087	70	87	57	88	117	84
AK092098	70	64	62	65	84	71
AK092135	0	0	0	0	0	0
AK092150	0	0	0	0	0	0
AK092251	651	848	574	1061	1177	898
AK092313	215	260	311	221	260	270
AK092331	94	63	73	79	116	76
AK092380	5	10	7	6	3	7
AK092451	5	3	8	6	5	1
AK092541	297	382	320	364	283	287
AK092589	0	0	0	0	0	0
AK092619	1	2	3	2	1	0
AK092965	4	2	2	3	2	2
AK093002	14	19	17	11	17	13
AK093026	14	18	12	13	21	14
AK093107	0	0	0	0	0	0
AK093114	0	0	0	0	0	0
AK093124	9	13	14	12	9	7
AK093193	0	0	0	0	0	0
AK093203	19	26	14	11	12	17
AK093205	0	0	0	0	0	0
AK093214	0	0	0	0	0	0
AK093219	0	0	0	0	0	0
AK093256	36	33	21	31	37	22
AK093264	5	7	1	6	6	1
AK093299	7	4	2	2	10	7
AK093301	0	0	1	0	0	0
AK093356	89	110	116	119	88	93
AK093362	0	0	0	0	0	0
AK093363	10	14	11	10	10	11
AK093370	0	0	2	0	0	1
AK093381	1	3	1	0	0	0
AK093403	0	0	0	0	0	0
AK093412	1	0	0	1	0	0
AK093416	89	102	104	119	133	93
AK093443	1	0	0	1	1	4
AK093513	0	0	0	0	0	1
AK093519	0	0	0	0	0	0
AK093525	0	0	0	0	0	0
AK093534	350	348	245	290	350	234
AK093551	640	708	602	588	635	575
AK093552	2	0	6	0	3	2
AK093555	44	43	40	29	37	36
AK093600	0	0	0	0	0	0
AK093758	0	2	0	1	2	1
AK093892	1	4	2	2	1	1
AK093898	599	786	685	690	679	659
AK093940	0	0	0	0	0	0
AK094117	0	1	0	0	2	0
AK094156	35	49	29	44	41	31
AK094188	645	817	593	912	796	740
AK094196	1	1	0	1	3	1
AK094280	0	0	0	0	0	0
AK094325	34	31	29	21	22	15
AK094342	95	126	71	115	86	81
AK094343	133	140	130	190	210	181
AK094352	105	111	123	124	145	129
AK094413	491	503	604	544	565	549
AK094462	102	86	99	97	106	83
AK094480	7	19	24	13	24	19
AK094525	193	222	265	169	297	240
AK094561	3	2	4	4	4	1
AK094577	33	15	15	27	47	27
AK094599	55	68	46	45	43	51
AK094611	0	0	0	0	0	0
AK094621	547	677	602	593	620	488
AK094639	85	86	72	70	97	71
AK094644	2	2	1	2	4	2
AK094674	0	0	0	0	0	0
AK094692	5	9	2	10	8	10
AK094733	2	4	3	3	6	3
AK094786	136	132	133	129	147	143
AK094818	40	38	37	34	35	27
AK094859	18	14	17	23	18	16
AK094909	0	0	1	0	0	0
AK094915	0	0	0	0	0	0
AK094916	0	1	0	0	0	0
AK094929	125	164	158	92	123	108
AK094934	8	5	5	1	6	5
AK094945	12	17	22	18	21	19
AK094963	527	550	569	474	474	397
AK094985	41	51	43	47	57	50
AK094990	37	46	45	48	48	32
AK095045	17	10	13	8	17	10
AK095057	552	438	526	592	611	574
AK095081	34	13	22	21	34	28
AK095112	70	74	84	55	107	71
AK095132	0	0	0	0	0	1
AK095151	129	124	96	139	121	106
AK095179	51	36	25	41	47	15
AK095187	0	0	0	0	0	0
AK095210	0	0	0	0	0	0
AK095221	0	0	0	0	1	0
AK095242	247	290	211	285	313	226
AK095267	64	54	67	66	89	69
AK095285	13	10	9	11	14	10
AK095310	0	2	3	1	3	0
AK095335	103	79	81	102	98	88
AK095365	0	2	3	0	1	0
AK095366	36	34	27	21	36	28
AK095439	540	652	478	578	620	458
AK095498	89	67	77	84	65	67
AK095546	277	247	171	179	290	149
AK095583	0	1	0	1	1	1
AK095618	2	1	1	1	0	0
AK095621	28	23	43	40	24	47
AK095633	251	290	226	268	250	202
AK095699	7	11	4	8	5	9
AK095700	498	374	368	483	500	434
AK095721	2103	2066	1846	2127	2667	1883
AK095988	7	3	1	5	3	4
AK096023	0	0	0	0	2	0
AK096066	14	19	9	12	13	6
AK096159	0	1	1	0	0	0
AK096219	81	58	48	62	81	89
AK096230	8	2	8	12	25	15
AK096233	42	42	52	31	34	32
AK096249	0	0	1	1	3	1
AK096291	0	0	0	0	0	0
AK096314	2	4	4	5	3	2
AK096329	12	1	5	7	9	4
AK096335	574	764	547	580	620	412
AK096379	0	1	0	0	0	0
AK096395	3	12	4	6	12	5
AK096475	255	351	301	302	250	232
AK096499	0	0	0	0	0	0
AK096549	11	22	15	28	19	15
AK096592	121	169	115	105	167	138
AK096622	204	162	182	250	283	225
AK096718	97	127	128	113	117	101
AK096766	0	0	0	0	0	0
AK096792	3	2	4	4	1	1
AK096803	4	11	6	4	12	6
AK096834	0	0	0	0	0	0
AK096898	1	1	0	1	3	2
AK096932	16	10	17	11	16	7
AK096976	0	0	0	0	0	0
AK096982	19	15	9	19	21	12
AK096987	0	0	0	0	0	0
AK096995	24	14	9	15	14	13
AK097012	0	0	0	0	0	0
AK097119	127	144	103	112	191	102
AK097142	0	0	0	0	0	0
AK097143	2	2	0	2	3	2
AK097161	0	0	1	0	0	0
AK097184	5	7	6	8	5	6
AK097190	130	134	121	148	144	117
AK097193	311	318	307	241	289	261
AK097242	3	1	1	1	1	0
AK097288	24	26	20	35	25	19
AK097289	18	19	18	23	37	18
AK097351	199	187	177	222	253	160
AK097370	14	8	16	17	18	15
AK097428	1	0	0	0	0	0
AK097432	0	0	0	0	0	0
AK097447	0	0	0	0	0	0
AK097453	118	107	90	105	93	76
AK097472	67	65	82	83	75	96
AK097493	0	0	0	0	0	0
AK097500	0	0	0	0	0	0
AK097527	22	14	11	24	10	8
AK097571	22	20	8	12	17	11
AK097585	9	18	10	17	12	10
AK097590	0	0	0	0	0	0
AK097618	1	2	1	2	1	3
AK097622	0	0	0	0	0	0
AK097624	0	0	0	0	0	0
AK097625	22	31	23	24	33	25
AK097658	1	1	0	0	1	0
AK097686	0	2	0	2	1	0
AK097694	0	0	0	0	0	0
AK097701	36	21	40	48	42	59
AK097702	40	41	36	45	43	46
AK097706	0	0	0	0	0	0
AK097722	1	0	0	0	1	0
AK097759	0	0	0	0	0	0
AK097787	1	1	1	2	1	1
AK097791	5	8	16	13	22	16
AK097794	0	0	1	1	0	3
AK097803	2	3	2	0	1	0
AK097814	2	2	2	4	1	4
AK097816	0	0	0	0	0	0
AK097829	0	0	0	0	0	0
AK097836	11	5	2	2	6	7
AK097853	0	0	0	0	0	0
AK097866	1	1	2	3	4	1
AK097878	19	20	7	24	24	15
AK097902	0	0	0	0	0	0
AK097910	0	0	0	1	1	0
AK097921	2	0	0	2	1	1
AK097934	54	64	53	53	99	53
AK097952	2	3	1	1	2	1
AK097957	50	48	48	55	44	37
AK098012	0	0	0	0	0	0
AK098067	9	8	3	4	6	0
AK098095	814	968	916	767	901	787
AK098198	0	0	1	0	0	0
AK098263	34	29	30	32	47	35
AK098303	1	1	4	1	1	2
AK098333	40	39	46	33	36	35
AK098438	92	113	112	96	119	79
AK098481	1	0	0	3	1	0
AK098491	304	280	283	262	294	263
AK098548	0	0	0	0	0	0
AK098560	0	0	0	0	0	0
AK098570	0	0	0	0	0	0
AK098656	0	0	0	0	0	0
AK098665	0	0	0	0	0	0
AK098705	0	0	0	0	0	0
AK098727	4	1	0	2	3	0
AK098763	10	6	9	11	10	4
AK098769	0	0	0	0	0	0
AK098783	12	26	9	16	30	16
AK1	491	301	472	531	561	605
AK122764	1	1	2	0	1	2
AK123067	0	0	0	0	0	0
AK123141	0	0	0	0	0	0
AK123177	5	6	2	6	3	4
AK123181	11	6	14	8	14	11
AK123263	43	68	58	62	51	52
AK123292	1	1	1	0	0	1
AK123298	16	17	24	19	21	24
AK123300	65	84	47	70	53	49
AK123314	15	22	17	19	25	18
AK123332	44	45	43	25	49	30
AK123393	0	0	0	0	0	0
AK123416	0	0	0	0	0	0
AK123440	1	0	0	1	0	0
AK123450	100	99	85	139	158	146
AK123459	3	4	5	6	5	6
AK123543	4	3	1	4	2	2
AK123582	0	1	0	2	4	0
AK123584	16	15	20	18	9	8
AK123617	1	3	0	4	0	0
AK123632	4	0	3	3	6	3
AK123654	3	4	2	8	4	2
AK123675	1689	1883	2143	1959	1947	2145
AK123758	10	13	13	10	10	10
AK123771	1	2	0	1	1	2
AK123816	2	1	2	1	1	2
AK123826	15	9	7	16	22	6
AK123834	18	31	25	22	17	22
AK123868	0	0	0	0	0	0
AK123872	40	45	40	47	81	40
AK123878	2	1	2	1	1	2
AK123889	54	61	38	49	59	55
AK123891	33	49	41	47	56	57
AK123934	5	2	0	1	3	0
AK123947	25	26	24	22	28	27
AK123976	3	7	8	4	8	5
AK123998	68	55	38	74	108	30
AK124056	0	0	2	0	1	0
AK124066	0	0	0	1	0	0
AK124121	4	3	0	1	5	3
AK124130	2	3	2	3	4	2
AK124131	0	0	0	0	0	0
AK124179	0	0	0	1	0	0
AK124194	0	0	0	0	0	0
AK124197	39	38	44	41	43	34
AK124226	3	1	6	5	4	2
AK124233	1248	1465	1018	1187	1532	969
AK124262	64	78	55	73	88	54
AK124272	0	0	1	0	0	0
AK124308	0	0	0	0	0	0
AK124326	27	26	31	34	20	15
AK124327	14	13	8	8	14	9
AK124399	0	0	0	0	0	0
AK124433	37	37	24	27	52	21
AK124439	7	3	3	8	7	2
AK124465	0	0	1	1	0	0
AK124484	272	334	278	262	271	234
AK124523	194	254	236	218	225	220
AK124578	7	9	5	7	22	12
AK124673	5	7	10	5	10	5
AK124680	29	25	17	22	34	21
AK124682	1	0	1	2	1	0
AK124806	56	76	27	47	54	46
AK124820	9	9	9	6	11	6
AK124832	1	0	0	2	4	3
AK124857	89	79	79	88	113	67
AK124930	18	12	12	13	21	17
AK124939	30	24	20	16	15	16
AK124950	2	3	5	0	1	0
AK124970	162	227	152	164	192	127
AK124973	7	12	7	8	11	7
AK125001	0	1	0	0	1	0
AK125040	0	2	0	0	0	0
AK125051	4	3	2	3	5	2
AK125078	0	2	3	0	1	0
AK125128	0	0	0	0	0	0
AK125157	3	1	1	3	1	5
AK125212	146	144	105	113	182	111
AK125237	8	10	4	8	2	3
AK125257	22	24	23	24	25	28
AK125288	0	0	0	0	1	0
AK125301	162	189	188	147	225	170
AK125311	1	0	1	0	0	1
AK125333	1038	1194	1119	1114	1329	1220
AK125397	1	0	0	2	3	2
AK125412	2	6	2	6	9	1
AK125437	679	682	533	726	768	637
AK125463	24	22	14	21	11	16
AK125489	9	4	8	4	11	4
AK125500	8	10	6	4	14	10
AK125516	15	13	18	24	21	14
AK125532	0	0	0	0	0	0
AK125558	21	17	17	15	21	16
AK125594	1	0	0	1	1	1
AK125598	19	27	21	22	16	20
AK125599	0	0	1	0	2	0
AK125676	12	19	9	12	10	9
AK125684	0	0	0	0	0	0
AK125686	0	0	0	0	0	0
AK125699	2196	1864	2492	2675	3330	2992
AK125701	8	4	4	3	12	2
AK125726	60	42	41	52	44	47
AK125727	290	271	284	318	348	345
AK125737	9	13	6	7	5	5
AK125749	11	7	9	11	10	11
AK125759	2	0	2	0	0	1
AK125769	2	1	1	0	0	0
AK125821	138	168	148	146	113	130
AK125858	1	1	0	0	1	0
AK125860	0	0	0	1	2	0
AK125871	19	29	28	24	33	13
AK125955	0	0	1	0	0	1
AK125960	0	0	0	0	0	0
AK125994	10	9	11	12	16	13
AK126042	0	0	0	0	0	0
AK126075	0	0	1	0	0	1
AK126080	0	0	0	0	0	0
AK126180	42	18	41	37	47	65
AK126213	1	0	0	1	0	0
AK126225	86	88	78	84	104	79
AK126251	6	15	10	11	16	3
AK126253	5	7	7	10	10	3
AK126266	1	2	2	1	3	2
AK126278	37	50	39	32	46	38
AK126286	1	2	1	1	1	0
AK126307	0	0	0	0	0	0
AK126318	167	209	169	158	198	142
AK126334	0	0	0	0	0	0
AK126351	0	0	0	0	0	2
AK126380	66	42	25	66	82	42
AK126532	1	0	0	0	0	0
AK126539	6	1	3	2	5	1
AK126616	3	6	5	4	7	9
AK126635	42	15	27	22	50	31
AK126693	167	101	98	124	181	162
AK126717	13	26	12	20	13	18
AK126744	7	7	10	9	14	6
AK126852	1	3	1	0	3	0
AK127026	26	17	19	26	40	18
AK127048	0	0	0	0	4	2
AK127087	8	16	10	15	17	9
AK127120	66	64	57	76	71	65
AK127124	60	58	53	68	86	47
AK127179	40	31	36	27	50	31
AK127183	11	7	4	7	6	5
AK127190	88	65	77	67	82	65
AK127191	5	6	8	9	8	4
AK127224	0	0	0	4	3	0
AK127270	0	0	0	0	0	0
AK127309	1	1	0	0	0	0
AK127339	32	17	17	27	48	20
AK127378	1	1	1	1	2	3
AK127380	42	55	60	72	64	50
AK127400	0	3	2	1	1	1
AK127443	26	32	26	22	36	32
AK127472	13	16	10	10	9	5
AK127555	23	34	26	32	45	30
AK127557	0	0	0	0	0	0
AK127609	0	1	0	1	1	1
AK127697	0	0	1	0	0	0
AK127787	36	44	34	37	42	25
AK127846	0	0	0	0	0	0
AK127888	1	1	1	0	0	0
AK127919	4	0	0	1	4	0
AK127963	11	9	7	12	6	7
AK127966	0	0	0	0	0	0
AK127969	0	0	0	0	0	0
AK127974	2	0	0	0	0	0
AK128013	7	5	8	5	5	6
AK128059	0	0	0	2	0	0
AK128153	66	30	34	41	61	48
AK128202	0	0	0	0	0	0
AK128216	0	0	0	0	0	0
AK128252	83	66	103	86	115	121
AK128346	75	70	85	75	119	66
AK128361	0	0	1	1	0	0
AK128400	74	100	84	82	104	92
AK128414	0	0	0	0	0	0
AK128439	68	41	45	55	74	63
AK128486	0	0	0	0	2	0
AK128525	0	0	0	0	0	0
AK128534	0	0	0	0	0	0
AK128559	6	2	4	8	13	9
AK128563	15	7	7	5	21	19
AK128569	1	7	4	1	5	2
AK128593	1486	1638	1342	1289	1416	1148
AK128619	26	45	29	21	54	27
AK128652	0	0	0	0	0	0
AK128656	132	91	131	119	154	118
AK128673	0	0	0	1	1	0
AK128697	47	29	39	34	47	40
AK128707	6	9	4	3	5	2
AK128708	169	228	135	141	161	101
AK128734	8	9	9	9	18	7
AK128777	36	23	19	27	34	34
AK128833	0	0	0	1	1	1
AK128837	0	0	0	0	0	0
AK128880	0	0	0	0	0	0
AK129567	0	0	0	0	0	0
AK129672	29	22	35	14	35	23
AK129879	0	1	1	2	0	0
AK129926	63	48	66	57	68	78
AK129935	6	5	1	1	14	7
AK130076	12	10	17	9	42	18
AK130110	0	2	0	0	1	0
AK130294	257	320	265	292	347	368
AK130329	317	289	307	307	366	325
AK130400	1	0	0	1	0	1
AK130481	14	9	16	10	15	14
AK130486	143	112	160	135	122	151
AK130759	9	15	16	17	8	10
AK130765	1	4	1	5	1	5
AK130824	16	5	6	13	15	7
AK130852	0	0	0	0	0	0
AK130904	4	0	0	2	0	0
AK130911	0	0	1	0	0	0
AK131020	8	11	9	11	12	11
AK131021	0	0	0	0	0	0
AK131224	0	0	0	2	0	1
AK131325	1	0	0	0	0	0
AK131337	7	5	3	4	7	3
AK131347	0	0	1	0	0	1
AK131516	26	18	31	44	36	34
AK131520	0	2	0	1	2	1
AK172755	0	1	0	0	2	3
AK2	3634	3974	3757	4128	4001	4258
AK289390	23	25	23	28	25	16
AK291164	0	0	0	0	0	0
AK291611	0	0	0	0	0	0
AK291701	1	3	2	5	3	4
AK293020	7	2	4	2	3	1
AK293147	0	0	0	0	0	0
AK294004	15	6	5	19	14	23
AK294743	6	8	2	10	19	12
AK294819	5	2	2	2	6	0
AK294973	2	1	3	3	1	1
AK295617	1	2	0	0	0	2
AK295707	34	9	11	7	19	5
AK296065	23	18	15	21	22	33
AK296146	30	24	28	36	36	54
AK296148	0	0	0	1	0	0
AK296276	0	2	0	1	4	0
AK296947	65	75	83	85	90	77
AK297683	1	1	0	2	1	0
AK297919	765	826	916	725	844	762
AK298056	6	8	3	10	14	3
AK298119	0	0	0	0	0	0
AK298300	1	0	0	0	0	0
AK298596	2	2	1	4	4	1
AK299432	19	24	15	14	18	17
AK299452	151	140	152	151	134	136
AK299501	120	110	102	140	149	98
AK3	5089	6238	5471	6132	5863	5392
AK300387	13	33	34	15	28	14
AK300656	90	129	75	90	74	54
AK300962	0	0	0	0	0	0
AK301093	4	5	6	3	6	5
AK301549	6	4	8	5	4	8
AK301666	0	0	0	0	0	0
AK301968	2	1	3	5	3	4
AK302092	1	9	2	1	16	20
AK302306	0	0	0	0	0	0
AK302451	0	0	0	0	0	0
AK302511	186	142	139	172	267	198
AK302545	0	0	0	0	0	0
AK302694	0	0	0	0	0	0
AK302879	0	0	0	0	0	0
AK303207	0	0	0	0	0	0
AK303572	0	0	0	0	0	0
AK303607	0	0	0	0	0	0
AK304483	0	0	0	0	0	0
AK304759	9	7	16	20	18	14
AK304826	89	35	33	64	87	61
AK307150	3	1	8	3	4	3
AK307172	3	4	1	6	5	5
AK307192	0	0	0	0	0	0
AK307207	2	0	0	3	1	0
AK307233	13	6	7	9	10	8
AK307246	8	5	8	9	10	7
AK307275	0	0	0	0	0	0
AK307870	7	1	2	3	11	5
AK308309	4	16	3	10	8	8
AK308439	6	18	9	10	7	5
AK308544	0	0	0	2	0	2
AK308561	42	26	31	36	35	25
AK308605	76	56	70	85	86	80
AK308652	0	0	0	0	0	1
AK308704	0	0	1	1	1	0
AK308867	158	162	154	150	160	123
AK308944	109	64	121	129	134	126
AK308965	64	75	40	52	72	31
AK309109	2	0	3	0	0	0
AK309215	13	9	7	11	8	21
AK309255	51	64	41	51	46	25
AK309441	10	12	5	18	15	1
AK309476	41	44	60	54	40	60
AK309533	8	7	4	3	7	4
AK309717	11	8	12	9	8	10
AK309744	175	170	206	172	189	173
AK309896	1	0	0	0	0	0
AK309922	0	0	0	0	0	0
AK309988	0	6	2	2	4	3
AK310013	0	0	0	0	0	0
AK310030	7	3	3	1	8	5
AK310041	0	0	0	0	0	0
AK310046	3	6	0	4	1	1
AK310094	5	2	4	4	2	2
AK310146	0	0	0	0	0	0
AK310226	65	35	69	68	76	58
AK310228	43	27	34	52	55	55
AK310237	0	0	0	0	0	0
AK310239	224	177	164	209	234	145
AK310350	2	3	4	5	3	4
AK310441	3	0	1	0	2	1
AK310471	0	0	0	0	0	0
AK310472	0	0	0	0	0	0
AK310493	5	3	5	2	5	1
AK310526	1	0	1	2	0	0
AK310634	0	0	0	0	0	0
AK310665	211	214	160	144	216	176
AK310751	73	74	59	79	83	56
AK310794	125	98	88	83	92	110
AK310876	0	0	0	0	0	0
AK311005	1	5	4	2	7	3
AK311108	5	7	2	2	0	3
AK311113	1	0	0	0	2	0
AK311120	4	6	3	5	8	4
AK311131	257	291	209	286	272	261
AK311167	133	145	128	142	118	103
AK311212	0	1	1	3	2	0
AK311213	17	18	23	16	21	17
AK311257	40	38	55	68	54	46
AK311282	19	19	22	15	34	28
AK311291	4	11	9	4	5	18
AK311342	310	399	365	415	362	371
AK311356	58	67	49	63	63	43
AK311374	0	0	0	0	1	0
AK311380	1	1	2	0	1	1
AK311383	0	0	0	0	0	0
AK311445	1	0	3	3	0	3
AK311458	3	1	4	6	6	3
AK311497	0	0	0	0	0	0
AK311558	3	2	3	3	8	2
AK311573	1	2	1	0	0	1
AK311578	33	28	27	22	17	16
AK311660	33	29	14	22	19	23
AK313893	65	63	34	48	65	38
AK316092	9	12	6	10	14	4
AK316321	0	0	0	0	0	0
AK4	4518	5185	5226	5092	5147	4291
AK5	358	405	367	369	306	352
AK7	1097	1157	980	1123	1065	935
AK8	50	48	42	57	39	34
AK9	490	615	564	516	510	506
AKAP1	806	774	800	939	947	876
AKAP10	1626	1825	1634	1650	1666	1295
AKAP11	5106	5969	4201	4782	5689	3692
AKAP12	5110	5113	3685	4955	5477	3604
AKAP13	3770	3884	2576	3351	4161	2426
AKAP14	3	6	2	4	6	4
AKAP17A	0	0	0	0	0	0
AKAP2	15	25	5	12	22	9
AKAP3	251	276	252	276	243	183
AKAP4	0	0	0	0	0	0
AKAP5	285	351	151	278	309	135
AKAP6	6417	7636	5638	6634	7536	5101
AKAP7	737	854	824	801	714	698
AKAP8	1418	1316	1211	1391	1531	1266
AKAP8L	6235	5497	5485	6420	6503	6843
AKAP9	6524	7604	4456	5701	7759	4435
AKIP1	493	576	592	626	546	551
AKIRIN1	6656	7399	6462	7081	6747	6235
AKIRIN2	2490	2570	2603	2768	2456	2698
AKNA	491	385	379	472	591	566
AKNAD1	27	29	25	33	29	25
AKR1A1	1993	1590	2155	2358	2174	2141
AKR1B1	2623	2298	2652	2915	2571	2412
AKR1B10	0	0	0	0	0	0
AKR1B15	0	0	0	1	0	0
AKR1C1	222	204	230	239	248	253
AKR1C2	66	52	52	49	76	62
AKR1C3	1	4	4	5	21	7
AKR1C4	0	0	0	0	0	0
AKR1C6P	0	0	0	0	0	0
AKR1CL1	0	0	0	0	0	0
AKR1D1	0	4	0	1	1	1
AKR1E2	61	67	61	69	64	43
AKR7A2	985	651	833	1059	1007	1010
AKR7A2P1	0	0	0	0	1	1
AKR7A3	25	19	15	15	18	18
AKR7L	39	43	38	41	43	28
AKT1	3436	2388	2879	3626	3927	4417
AKT1S1	623	460	513	656	623	718
AKT2	2427	1657	1977	2481	2846	2807
AKT3	24439	28192	23746	26821	29369	22809
AKTIP	1069	1309	1187	1255	1209	1150
AL049415	0	0	0	0	0	0
AL049935	146	162	161	168	183	175
AL049948	63	66	58	47	67	78
AL050000	363	352	351	325	378	337
AL050085	22	29	13	18	17	15
AL050132	21	26	17	14	15	24
AL050141	0	0	0	0	0	0
AL109706	17	14	6	11	12	5
AL109718	0	0	0	0	0	0
AL109792	4	11	6	5	16	7
AL110171	0	0	0	0	0	0
AL110181	362	408	479	422	436	405
AL117485	3	0	2	3	3	2
AL122050	2	2	3	3	3	6
AL133568	10	15	15	29	13	20
AL137445	17	8	17	19	18	9
AL137522	11	18	8	13	16	11
AL137535	29	54	19	34	40	17
AL137551	0	0	0	0	0	0
AL137655	74	60	58	58	109	65
AL137752	0	0	0	2	0	1
AL157440	150	98	118	158	127	109
AL162052	0	2	1	0	0	1
AL355711	75	105	75	103	122	80
AL355732	0	0	0	0	0	0
AL357213	84	88	84	77	102	102
AL360260	321	213	246	425	485	475
AL389983	18	14	18	17	21	12
AL390170	131	149	197	175	183	164
AL831889	197	243	170	182	188	176
AL831948	26	25	20	24	27	22
AL831977	0	0	0	0	0	0
AL832007	22	42	25	32	31	19
AL832096	0	0	0	0	0	0
AL832163	31	40	34	35	32	36
AL832184	7	5	2	4	1	2
AL832212	22	27	17	23	43	23
AL832252	104	115	86	94	87	74
AL832378	7	6	5	4	4	5
AL832384	5	5	7	3	6	5
AL832439	222	260	148	153	321	159
AL832447	0	0	0	0	0	0
AL832593	2	2	0	2	0	1
AL832615	11	18	6	11	18	7
AL832737	13	30	12	25	25	14
AL832797	0	0	0	0	0	0
AL832891	1357	1503	2037	1241	1363	1824
AL832909	631	672	576	659	642	525
AL832937	0	0	0	0	0	0
AL833139	33	37	39	21	36	24
AL833150	99	90	71	99	99	70
AL833181	1	4	0	2	6	2
AL833346	543	460	432	510	495	443
AL833455	1987	2321	1866	1971	2033	1575
AL833634	171	190	192	169	204	218
AL953854.2-002	0	0	1	0	0	0
ALAD	1046	1026	1001	1242	1212	1028
ALAS1	2101	2055	1974	2341	2227	1854
ALAS2	0	0	0	0	0	0
ALB	35	53	57	47	40	25
ALCAM	264	291	262	296	307	198
ALDH16A1	214	124	188	230	215	245
ALDH18A1	3462	3585	3397	3862	3402	3021
ALDH1A1	2509	3042	3368	1794	1603	2083
ALDH1A2	13	12	6	12	12	11
ALDH1A3	14	7	8	6	8	4
ALDH1B1	814	788	868	836	857	734
ALDH1L1	6	3	10	7	5	6
ALDH1L1-AS1	2	1	0	2	0	0
ALDH1L1-AS2	0	1	0	0	0	0
ALDH1L2	237	333	218	282	280	208
ALDH2	2491	2220	2546	2729	2680	2756
ALDH3A1	1	3	5	7	7	7
ALDH3A2	3133	3793	3124	3423	3239	2848
ALDH3B1	16	22	22	27	23	26
ALDH3B2	0	0	0	0	0	0
ALDH4A1	323	210	260	363	373	332
ALDH5A1	841	861	838	868	904	789
ALDH6A1	623	718	567	649	614	488
ALDH7A1	6298	7044	6372	7115	6930	6060
ALDH8A1	34	41	37	37	50	42
ALDH9A1	2433	2621	2835	2560	2469	2149
ALDOA	14979	8964	14740	18289	18473	21739
ALDOB	1	1	0	1	0	1
ALDOC	2940	2405	3398	3913	4155	4237
ALG1	277	274	226	275	302	225
ALG10	404	439	293	421	491	260
ALG10B	2038	2506	1894	2430	2744	1904
ALG11	81	85	62	67	91	76
ALG12	323	216	257	363	360	351
ALG13	3601	4227	3238	3704	3564	2766
ALG14	118	166	167	163	131	177
ALG1L	16	24	30	31	30	29
ALG1L2	0	2	0	1	1	0
ALG1L9P	38	26	29	23	37	31
ALG2	764	804	756	843	893	708
ALG3	381	305	450	482	473	549
ALG5	544	694	657	621	565	592
ALG6	583	654	498	566	565	408
ALG8	1102	1353	1283	1338	1133	1205
ALG9	2280	2639	2269	2361	2426	1855
ALK	25	22	14	24	18	14
ALKBH1	917	1015	921	1028	959	798
ALKBH2	427	356	410	482	453	509
ALKBH3	480	427	438	474	443	424
ALKBH4	222	214	250	271	231	307
ALKBH5	3959	3307	4138	4560	4658	4849
ALKBH6	231	247	253	271	292	350
ALKBH7	218	122	250	305	308	389
ALKBH8	376	435	334	377	415	333
ALLC	0	0	2	3	4	1
ALMS1	3931	4605	2981	3728	4460	2919
ALMS1P	25	22	20	22	34	17
ALOX12	0	0	0	0	0	1
ALOX12B	10	11	9	11	7	11
ALOX12P2	3	4	1	2	1	5
ALOX15	8	3	6	15	13	15
ALOX15B	1	1	1	0	1	0
ALOX15P1	7	4	6	7	2	3
ALOX5	19	24	16	20	28	15
ALOX5AP	1	1	0	2	1	1
ALOXE3	2	5	1	5	5	5
ALPI	0	0	0	0	0	0
ALPK1	248	268	191	238	256	211
ALPK2	197	203	219	365	418	211
ALPK3	451	299	334	415	426	354
ALPL	222	120	192	188	146	218
ALPP	0	1	0	0	1	0
ALPPL2	0	0	0	0	0	1
ALS2	7893	8312	6809	8650	8691	6345
ALS2CL	46	26	48	58	59	51
ALS2CR11	1	0	0	0	0	0
ALS2CR12	6	10	6	11	9	8
ALS2CR8	868	1035	809	838	825	736
ALX1	196	234	269	240	252	273
ALX3	1	1	2	0	1	4
ALX4	0	1	0	2	0	0
ALYREF	616	400	556	773	739	831
AMACR	948	1073	1060	1028	958	909
AMBN	300	227	232	257	170	181
AMBP	5	7	4	2	7	9
AMBRA1	1488	1237	1230	1555	1612	1401
AMD1	3110	3531	2952	3363	3223	2504
AMDHD1	41	36	43	35	25	34
AMDHD2	64	34	28	62	65	59
AMELX	0	0	0	0	1	0
AMELY	0	0	0	0	0	0
AMER1	1411	1565	1135	1495	1695	1236
AMER2	263	294	193	284	341	178
AMER3	92	88	82	128	121	132
AMFR	3021	2854	2981	3415	3258	3000
AMH	113	73	71	89	130	99
AMHR2	1	1	0	3	3	0
AMICA1	2	0	0	2	1	1
AMIGO1	597	528	503	642	563	478
AMIGO2	134	146	118	121	133	95
AMIGO3	92	66	57	102	130	104
AMMECR1	2131	2374	1975	2155	1970	1617
AMMECR1L	4063	4192	3495	4606	4631	3372
AMN	1	2	0	2	1	3
AMN1	902	1054	1065	1106	1055	1075
AMOT	3484	3701	2807	3778	4193	2883
AMOTL1	2672	2735	2248	2475	2578	2116
AMOTL2	16676	14503	12778	17661	17142	14666
AMPD1	1	1	1	0	1	0
AMPD2	1929	1397	1623	2147	2199	2202
AMPD3	187	182	177	215	181	162
AMPH	2347	2723	2042	2222	2206	1710
AMT	899	808	904	1028	898	959
AMTN	0	0	0	0	0	0
AMY1A	0	0	1	0	0	0
AMY2A	6	15	5	2	6	8
AMY2B	1369	1884	1372	1301	1414	1205
AMZ1	2	0	1	2	5	0
AMZ2	2712	3033	3039	3102	2967	2874
AMZ2P1	916	1101	945	950	898	838
ANAPC1	1448	1612	1076	1384	1463	1034
ANAPC10	518	575	497	530	506	483
ANAPC11	539	292	559	747	740	887
ANAPC13	2182	2629	2746	2465	2354	2287
ANAPC15	847	798	807	873	792	927
ANAPC16	3997	4167	4389	4436	3810	4099
ANAPC1P1	3	1	1	3	2	2
ANAPC2	466	343	351	440	474	407
ANAPC4	1321	1574	1230	1257	1296	998
ANAPC5	2455	2647	2609	2956	2687	2433
ANAPC7	2082	2285	2226	2251	2031	1852
ANG	86	62	91	99	89	129
ANGEL1	1505	1395	1238	1561	1491	1156
ANGEL2	3081	3534	2962	3118	3039	2674
ANGPT1	222	224	178	129	106	93
ANGPT2	14	12	13	8	5	5
ANGPT4	2	2	1	1	1	6
ANGPTL1	594	786	480	682	778	432
ANGPTL2	321	233	263	256	211	218
ANGPTL3	0	0	0	0	0	0
ANGPTL4	41	42	53	42	43	48
ANGPTL5	0	2	0	0	2	0
ANGPTL6	2	3	2	1	3	2
ANGPTL7	3	1	0	1	0	0
ANHX	0	0	0	0	0	0
ANK1	129	104	90	144	156	151
ANK2	4912	5588	3985	4845	5919	4197
ANK3	2887	3107	2367	2756	3157	2360
ANKAR	56	72	52	71	90	54
ANKDD1A	186	202	171	161	180	188
ANKDD1B	4	6	5	2	6	1
ANKEF1	384	447	446	430	359	367
ANKFN1	395	402	353	329	295	237
ANKFY1	5330	5404	4382	5286	5578	4081
ANKH	405	399	376	516	505	537
ANKHD1	583	676	562	550	618	457
ANKHD1-EIF4EBP3	61	69	50	79	63	70
ANKIB1	3410	3861	2924	3396	3754	2631
ANKK1	7	7	14	12	8	13
ANKLE1	116	115	108	99	103	115
ANKLE2	3471	3284	2971	3460	3556	2896
ANKMY1	263	230	209	268	298	266
ANKMY2	2014	2292	2000	2275	2259	1869
ANKRA2	1507	1605	1576	1805	1735	1409
ANKRD1	1428	1549	1240	1659	1495	818
ANKRD10	1436	1464	1302	1491	1668	1354
ANKRD11	5487	4508	3678	4981	6107	5222
ANKRD12	4109	5082	3324	3791	4416	3179
ANKRD13A	1449	1609	1232	1501	1515	1337
ANKRD13B	1330	959	1149	1321	1467	1745
ANKRD13C	2449	2699	2325	2565	2667	2352
ANKRD13D	656	358	587	737	814	972
ANKRD16	246	227	212	274	273	243
ANKRD17	7510	8808	6412	7518	8204	5964
ANKRD18A	170	155	131	123	133	103
ANKRD18B	182	198	127	137	130	100
ANKRD18DP	2	0	1	1	3	2
ANKRD19P	0	0	0	1	0	1
ANKRD2	1	2	0	0	0	2
ANKRD20A11P	2	0	1	0	2	0
ANKRD20A12P	1	0	0	2	4	1
ANKRD20A19P	2	1	0	1	0	1
ANKRD20A3	30	33	28	30	37	19
ANKRD20A4	81	114	74	102	145	101
ANKRD20A5P	113	163	111	142	163	110
ANKRD20A8P	2	3	0	7	3	5
ANKRD20A9P	2	5	0	11	4	5
ANKRD22	0	2	0	0	0	0
ANKRD23	242	213	224	230	284	294
ANKRD24	33	21	39	40	38	54
ANKRD26	2292	2759	1645	2024	2342	1450
ANKRD26P1	2	0	0	1	0	2
ANKRD26P3	0	0	0	0	0	0
ANKRD27	1448	1417	1300	1546	1575	1254
ANKRD28	2690	3172	2610	2727	2920	2007
ANKRD29	17	25	20	29	30	19
ANKRD30A	0	0	1	0	0	0
ANKRD30B	0	3	3	3	3	0
ANKRD30BL	0	0	0	0	0	0
ANKRD30BP2	0	0	0	0	0	0
ANKRD30BP3	1	1	3	1	2	0
ANKRD31	199	259	168	210	192	154
ANKRD32	3548	3999	3327	3569	3422	2791
ANKRD33	36	13	31	19	45	32
ANKRD33B	555	480	519	615	623	435
ANKRD34A	221	154	195	275	253	295
ANKRD34B	1818	2474	1838	2489	3048	2216
ANKRD34C	1	2	0	0	1	0
ANKRD35	64	54	63	74	54	66
ANKRD36	764	882	547	753	937	532
ANKRD36B	754	832	519	667	760	500
ANKRD36BP1	0	0	0	0	0	0
ANKRD36BP2	3	4	4	3	6	3
ANKRD36C	69	82	48	53	80	38
ANKRD37	511	549	548	697	701	547
ANKRD39	142	68	121	137	158	188
ANKRD40	1930	2104	1809	2072	1971	1644
ANKRD42	453	457	361	432	424	362
ANKRD44	544	647	485	511	526	441
ANKRD45	301	342	266	314	241	182
ANKRD46	2129	2402	2422	2438	2116	2206
ANKRD49	784	934	740	855	757	743
ANKRD50	5016	5793	4082	4587	5284	3506
ANKRD52	2698	2239	1843	2509	2876	2047
ANKRD53	17	18	13	24	20	21
ANKRD54	618	515	571	663	687	689
ANKRD55	11	17	8	8	13	10
ANKRD6	2760	2818	2388	2875	2970	2443
ANKRD61	7	12	5	3	8	11
ANKRD62	2	0	1	0	1	2
ANKRD62P1-PARP4P3	0	0	0	0	0	1
ANKRD63	1	0	1	0	1	2
ANKRD65	60	48	50	60	88	84
ANKRD66	1	0	0	0	0	0
ANKRD7	4	9	3	6	5	3
ANKRD9	212	195	210	233	235	193
ANKS1A	2821	2533	2107	2858	3261	2359
ANKS1B	621	613	568	584	579	490
ANKS3	369	255	331	406	382	385
ANKS4B	0	1	2	1	2	0
ANKS6	1091	1020	855	976	970	831
ANKUB1	0	1	0	4	2	3
ANKZF1	3046	2660	2886	3212	3435	3057
ANLN	4398	4757	4052	4683	4322	3565
ANO1	102	133	77	127	139	127
ANO10	771	874	846	862	813	732
ANO2	40	46	32	25	18	17
ANO3	32	47	36	36	50	26
ANO4	36	37	30	57	57	38
ANO5	743	910	710	772	761	619
ANO6	3117	3368	2546	3338	3245	2301
ANO7	51	33	33	37	74	33
ANO8	1536	1097	1137	1465	1574	1506
ANO9	3	0	2	1	5	2
ANP32A	9336	10249	9974	9752	9070	9377
ANP32A-IT1	24	34	12	18	43	18
ANP32AP1	1	2	1	4	3	3
ANP32B	4905	4943	4794	4893	4429	4843
ANP32C	1	0	2	1	0	0
ANP32D	1	0	0	0	0	0
ANP32E	18483	21679	18561	18286	17657	17131
ANPEP	1	4	1	2	0	3
ANTXR1	4797	5856	4512	5042	5107	4699
ANTXR2	1244	1570	1043	1380	1278	1105
ANXA1	876	716	991	1007	738	647
ANXA10	0	1	0	0	0	0
ANXA11	364	351	378	583	451	433
ANXA13	21	11	9	13	8	6
ANXA2	8730	8742	10563	11653	9869	10386
ANXA2P1	0	3	0	0	0	3
ANXA2P2	22	33	39	52	37	31
ANXA2P3	0	3	3	2	2	2
ANXA2R	5	7	4	5	2	3
ANXA3	83	103	115	104	93	87
ANXA4	115	160	141	161	140	135
ANXA5	5190	5335	5453	5671	4929	4910
ANXA6	1605	1259	1321	1616	1537	1260
ANXA7	1487	1611	1517	1763	1571	1400
ANXA8	0	0	0	0	0	0
ANXA8L2	0	0	0	0	0	1
ANXA9	4	1	4	2	6	1
AOAH	8	12	17	18	14	11
AOAH-IT1	0	0	0	0	0	0
AOC2	218	177	209	199	251	203
AOC3	95	66	80	101	110	82
AOC4	0	0	1	0	0	1
AOX1	54	48	33	54	56	45
AOX2P	1	0	0	0	1	0
AP1AR	1594	1806	1552	1533	1550	1527
AP1B1	1826	1298	1475	1966	2048	1967
AP1B1P1	0	0	0	0	0	0
AP1G1	5830	6370	5322	6002	6177	4366
AP1G2	1752	1379	1566	1603	1849	1749
AP1M1	1471	1124	1387	1673	1727	1834
AP1M2	115	77	90	129	108	136
AP1S1	1813	1623	2123	2407	2069	2453
AP1S2	3533	3872	3429	3770	3684	3114
AP1S3	43	28	38	29	31	34
AP2A1	1965	1483	1736	2193	2215	2254
AP2A2	2716	2343	2217	3147	3211	3041
AP2B1	12029	13798	11235	13687	13421	10298
AP2M1	6788	5600	6614	8198	7838	7557
AP2S1	1009	928	1112	1248	1166	1201
AP3B1	1887	2233	1713	1979	1820	1518
AP3B2	433	435	373	489	469	443
AP3D1	3763	2924	3079	3844	4190	3868
AP3M1	4065	4977	3979	4532	4012	3583
AP3M2	2172	2487	2216	2396	2192	1980
AP3S1	2232	2589	2643	2511	2235	2490
AP3S2	194	174	149	196	178	138
AP4B1	524	628	542	630	626	455
AP4B1-AS1	0	0	0	0	0	0
AP4E1	1180	1362	1009	1209	1172	853
AP4M1	524	395	509	578	569	580
AP4S1	224	242	220	233	193	195
AP5B1	609	564	518	590	540	533
AP5M1	1637	1968	1614	1753	1653	1473
AP5S1	83	61	73	114	101	108
AP5Z1	164	110	103	158	210	171
APAF1	2741	2991	2318	2598	2643	2090
APBA1	377	348	323	365	423	381
APBA2	2077	1667	1572	2086	2256	2168
APBA3	148	82	99	147	174	189
APBB1	3485	2428	2938	3870	3928	3883
APBB1IP	0	1	0	2	1	1
APBB2	3398	3823	3383	4072	3852	3206
APBB3	863	761	684	797	895	720
APC	4695	5701	3873	4503	5204	3681
APC2	806	440	529	857	1133	1067
APCDD1	185	136	163	149	119	131
APCDD1L	7	6	7	4	5	8
APCDD1L-AS1	3	3	2	5	2	5
APCS	0	0	0	0	0	0
APEH	1411	1048	1252	1543	1492	1425
APEX1	4818	4768	5379	5819	5369	5865
APEX2	249	193	226	269	238	242
APH1A	6152	5521	6151	6829	6254	5740
APH1B	1606	1697	1447	1674	1485	1205
API5	6698	8234	6614	7566	6851	5868
APIP	782	849	892	785	852	825
APITD1	55	76	72	61	47	47
APITD1-CORT	139	121	104	145	104	122
APLF	265	325	315	253	235	234
APLN	284	212	271	309	329	387
APLNR	1	2	1	4	3	0
APLP1	6981	5427	6594	8035	7975	8926
APLP2	11485	11562	10500	12136	12170	10913
APMAP	2384	2171	2244	2489	2326	2094
APOA1	12	5	12	12	12	14
APOA1BP	1852	1652	2145	2411	2181	2192
APOA2	0	0	0	0	0	0
APOA4	0	0	0	0	0	1
APOA5	4	3	2	5	0	2
APOB	2	4	1	6	2	0
APOBEC1	0	0	0	0	0	0
APOBEC2	0	0	0	0	1	0
APOBEC3A	0	0	0	0	0	0
APOBEC3A_B	0	0	0	0	0	0
APOBEC3B	49	27	55	62	63	36
APOBEC3C	108	102	124	144	117	133
APOBEC3D	31	16	23	41	24	18
APOBEC3F	159	153	150	165	137	125
APOBEC3G	12	7	10	7	8	9
APOBEC3H	0	0	0	0	0	0
APOBEC4	2	3	0	1	0	0
APOBR	0	2	1	0	2	0
APOC1	79	64	93	108	77	78
APOC1P1	0	0	2	1	0	0
APOC2	0	0	0	0	0	0
APOC3	0	0	0	0	0	0
APOC4-APOC2	1	0	0	0	1	1
APOD	1	0	0	1	0	0
APOE	111	55	109	140	147	195
APOF	1	0	0	0	0	0
APOH	0	0	0	0	0	0
APOL1	2	1	1	1	0	0
APOL2	216	171	199	210	199	168
APOL3	1	0	0	1	0	0
APOL4	0	1	1	0	0	0
APOL5	0	0	0	0	0	0
APOL6	0	1	2	1	2	0
APOLD1	500	471	410	480	458	400
APOM	157	143	164	152	135	155
APOO	1331	1575	1519	1467	1247	1334
APOOL	1442	1747	1358	1580	1611	1241
APOPT1	287	277	342	306	324	304
APP	20314	21415	21671	23129	22605	21024
APPBP2	4752	5676	4732	5200	5041	3998
APPL1	2794	3145	2415	2861	3051	2356
APPL2	2798	3214	2565	3004	3077	2583
APRT	303	174	304	354	299	427
APTX	1778	1817	1876	2041	1796	1565
AQP1	75	46	53	65	65	63
AQP10	2	0	0	0	0	0
AQP11	48	52	55	57	53	56
AQP12A	0	1	0	0	0	0
AQP12B	0	0	0	0	0	0
AQP2	2	1	1	2	3	0
AQP3	33	42	49	48	41	46
AQP4	15	27	24	48	53	48
AQP4-AS1	0	0	0	4	2	0
AQP5	33	16	48	64	56	64
AQP6	42	21	34	36	25	28
AQP7	1	2	0	1	1	2
AQP7P1	22	33	31	44	45	46
AQP7P3	12	16	16	32	40	27
AQP8	1	0	0	0	0	0
AQP9	0	0	0	0	0	0
AQPEP	90	127	81	106	124	104
AQR	2494	2895	2222	2524	2553	2052
AR	747	825	594	748	826	586
ARAF	1111	839	957	1272	1212	1093
ARAP1	873	575	685	885	972	927
ARAP2	120	102	84	77	59	42
ARAP3	1264	888	958	1127	1210	1118
ARC	4355	2842	2413	4734	5331	3971
ARCN1	7507	7813	6814	7932	7562	6341
AREG	0	0	0	0	0	0
AREL1	2805	3205	2648	3045	3037	2316
ARF1	13519	10060	13224	15523	16076	16326
ARF3	3546	3616	3551	3941	3738	3252
ARF4	8568	9617	9038	9825	9143	8241
ARF5	2078	1551	2003	2384	2286	2921
ARF6	1672	1594	1504	1687	1624	1302
ARFGAP1	1585	1014	1183	1579	1808	1721
ARFGAP2	2678	2137	2369	2885	2882	2466
ARFGAP3	2481	2713	2438	2568	2608	2307
ARFGEF1	4608	5279	3866	4725	4671	3302
ARFGEF2	1688	1960	1434	1746	2045	1256
ARFIP1	992	1150	1073	1110	976	880
ARFIP2	1652	1452	1521	1850	1936	1723
ARFRP1	235	174	185	284	275	303
ARG1	0	0	0	0	0	0
ARG2	1257	1347	1301	1338	1317	1274
ARGFX	0	0	0	0	0	0
ARGFXP2	0	0	0	0	0	1
ARGLU1	14694	17002	14720	14165	14994	13046
ARHGAP1	617	482	515	705	704	653
ARHGAP10	236	240	194	269	182	226
ARHGAP11A	3244	3503	2820	3233	2942	2436
ARHGAP11B	418	437	285	393	394	290
ARHGAP12	4144	4886	3710	4359	4681	3587
ARHGAP15	49	37	36	36	27	34
ARHGAP17	1663	1568	1274	1585	1548	1269
ARHGAP18	252	248	223	188	153	162
ARHGAP19	2712	2824	2472	2695	2727	1966
ARHGAP19-SLIT1	9	4	6	9	11	7
ARHGAP20	15	16	7	7	11	8
ARHGAP21	17867	19464	14938	18370	21332	16462
ARHGAP22	22	38	31	37	27	40
ARHGAP23	637	510	452	726	885	713
ARHGAP24	92	114	110	92	78	81
ARHGAP25	288	279	267	298	293	287
ARHGAP26	513	449	410	465	500	373
[truncated: 26,517 more rows]
