# Supplementary material for: Suppression of ferroptosis by vitamin A or radical-trapping antioxidants is essential for neuronal development
Source: Nat Commun. 2024 Sep 1;15:7611. doi: 10.1038/s41467-024-51996-1 (PMC11366759; doi:10.1038/s41467-024-51996-1)
Supplement: Supplementary file 8 — Source data [file 41467_2024_51996_MOESM8_ESM.xlsx]

## Sheet: Figure 1
	Figure 1b
		+AO	-AO + vA lo	-AO + vA hi
		0.0144779	0.255253	0.959264
		0.01418	0.351111	0.702222
		0.016176	0.376312	0.8623
	Figure 1c
		+AO	-AO + vA lo	-AO + vA hi
		100	174.85	143.713
		100	128.107	111.834
		100	177.778	114.141
		100	154.869	129.929
	Figure 1d
		+AO		-AO + vA lo		-AO + vA hi
	Biol. Rep. 1	1137	1682	463	685	2943	3184
	Biol. Rep. 2	2320	1963	677	932	3161	2651
	Biol. Rep. 3	2166	922	619	1147	2603	3344

## Sheet: Figure 2
	Figure 2b						Figure 2d
		+AO	-AO + vA lo	-AO + Fer-1				+AO	-AO + vA lo	-AO + Fer-1
		100	128.107	122.485				100	44.0689	77.2321
		100	177.778	96.2963				100	43.8435	91.4966
		100	154.869	113.539				100	41.68	82.21
	Figure 2c						Figure 2e
		+AO	-AO + vA lo	-AO + Fer-1				+AO	-AO + vA lo	-AO + Fer-1
		4	4	14				5.30929	3.80133	6.15752
		1	1	1				6.08298	3.69495	7.87248
		4	1	2				4.63007	3.46361	7.62579
		1	4	2				5.18748	3.42086	7.02154
		3	2	2				5.29297	3.19523	6.83029
		3	1	4
		4	1	6
		20	2	2			Figure 2f
		1	5	3				+AO	-AO + vA lo	-AO + Fer-1
		9	1	1				2.392	10.463	0.941
		2	5	4				1.964	10.126	0.232
		8	10	4				1.745	6.941	1.003
		8	5	5
		15	2	2
		7	9	4			Figure 2g
		4	5	6				+AO					-AO + vA lo					-AO + Fer-1
		3	1	11			Biol. Rep. 1	4.896	3.711	1.326	0.629	3.995	6.714	7.401	6.866	5.595	6.869	4.977	6.012	4.623	3.422	1.922
		4	1	4			Biol. Rep. 2	1.998	0.568	3.144	0.858	0.412	12.745	11.378	10.385	10.712	6.618	1.569	3.189	0.887	3.326	1.285
		6	5	11			Biol. Rep. 3	6.567	3.926	5.044	1.67	9.968	11.417	16.28	12.92	6.986	9.793	7.014	7.048	7.651	7.707	6.85
		3	2	1
		7	10	10
		9	5	2
		15	1	3
		7	4	3
		3	1	1
		3	1	18
		6	2	9
		2	1	2
		8	2	5
		6	4	7
		7	1	2
		2	2	2
		3	1	1
		3		6
		2		2
		8		4
		4		7
		1		2
		5		4
		4		2
		8		9
		4		3
		9		5
		12		6
		7		3
		1		17
		5		7
		6		21
		7		4
		3		1
		1		3
		8		3
		7		7
		2		7
		10		3
		1		9
		11		6
		10		3
		16		14
		4		3
		7		2
		3		2
		2		4
		3		23
		16		2
		11		10
		15		26
		3		3
		3		5
		8
		18
		2
		3
		4
		2
		2
		34

## Sheet: Figure 3
	Figure 3a
		+AO						-AO + vA lo						-AO + Fer-1
	Bin 1	0	4.19433	0.215827	5.0028	4.58401	0.116874	12.1126	12.6503	19.2078	6.67124	0.610233	20.3534	7.8771	3.2511	0.317041	7.96489	0	0.620116
	Bin 2	0.740741	0.265464	0	7.96898	11.3948	0.160701	14.4684	17.9895	15.2957	11.1645	8.27726	30.608	11.4136	1.34136	0.466755	11.7792	1.39499	0.560652
	Bin 3	4.88889	0.424742	0.263789	15.7605	3.28711	9.30606	12.8457	17.6212	14.8759	22.5599	25.974	22.4019	27.5802	1.12538	1.98151	22.8682	2.0065	4.48522
	Bin 4	17.7037	11.8862	17.458	21.7582	25.7096	35.2666	12.2168	14.4218	14.2066	19.2087	30.0422	13.2375	30.7042	4.89939	12.7609	34.1535	16.0138	34.3442
	Bin 5	76.6667	83.2296	82.0623	49.5095	55.0245	55.1497	48.3565	37.3167	36.4139	40.3957	35.0962	13.3992	22.425	89.3826	84.4739	23.2342	80.5847	59.9898
	Figure 3b
		+AO						-AO + vA lo						-AO + Fer-1
	Bin 1	0.3588	0.779756	2.7972	4.85849	0.665131	0.139721	17.5842	15.0635	15.1997	10.2302	6.06143	33.6925	1.61527	3.65415	0.0426694	0.723455	0.141221	4.19775
	Bin 2	0.940303	0.456084	1.51917	6.89372	0.126606	0.135285	13.8274	15.1212	13.8122	9.13671	8.4116	16.8024	2.39268	4.40532	0.0341355	0.543951	3.71881	2.10264
	Bin 3	0.3588	0.220686	0.120569	3.38518	0.111496	3.75804	17.2456	14.5154	18.6519	8.76844	14.7815	17.2413	2.48769	6.04851	0.204813	0.353568	3.0284	6.36069
	Bin 4	22.889	15.0802	14.3718	10.1487	1.38409	23.2102	13.3928	21.3604	19.6673	21.7889	19.2596	17.3882	20.748	11.8545	23.5535	8.55091	19.5199	12.533
	Bin 5	75.4531	83.4633	81.1912	74.7139	97.7127	72.7567	37.9501	33.9395	32.6688	50.0757	51.4859	14.8757	72.7563	74.0376	76.1649	89.8281	73.5917	74.8059
	Figure 3c
		+AO						-AO + vA lo						-AO + Fer-1
	Bin 1	46.0485	36.0074	59.4606	86.0572	85.9676	78.3313	14.3371	12.6166	40.9531	32.2475	32.0457	36.9518	56.0721	17.4743	28.7937	49.8588	49.5456	67.8898
	Bin 2	30.227	38.5999	17.4385	11.5578	9.88807	16.1648	19.9788	18.2819	42.6708	19.8379	37.8434	27.2892	13.7954	33.5627	43.3153	35.5236	41.5915	27.6196
	Bin 3	8.43203	12.4686	2.18341	1.22614	3.90985	3.7688	12.2949	19.1855	6.71327	12.7808	12.9294	11.6431	3.47777	10.5027	12.0672	8.44038	3.71819	2.80465
	Bin 4	5.89568	5.17984	3.81976	1.06058	0.170158	0.966454	14.9119	14.5919	2.77908	14.9101	8.10142	15.2718	4.07727	6.82873	9.13203	3.57119	2.66464	0.291813
	Bin 5	9.39677	7.74426	17.0978	0.0982979	0.0642819	0.768685	38.4774	35.3241	6.88377	20.2237	9.08007	8.84407	22.5775	31.6316	6.69182	2.60609	2.48	1.39422

## Sheet: Figure 4
	Figure 4a		Relative length [pixels]
		Control	0.968528	1.07719	0.943712	1.0937	1.09764	0.830865	0.923698	1.05899	0.977627	1.04012	1.01129	1.10451	0.846632	1.00673	1.05425	0.921949	1.06237	0.988978	1.07784	1.02034	1.08973	0.984137	0.786927	0.943746	1.0885	1.01334	0.902244	1.11809	1.017	0.910187	0.951454	0.983832	0.934811	1.01758	1.04361	1.0124	1.00387	1.02946	1.01488	1.01611	1.03949	0.908655	1.05332	0.955676	1.0856	1.129	1.04122
		FAC	1.03788	0.983919	0.844936	0.943381	0.871589	0.953505	0.827866	0.93355	0.95783	0.690543	0.735554	0.812374	0.807933	0.890793	0.971793	0.746752	0.918039	0.933794	0.858782	0.92676	1.004	0.92944	0.757555	0.779914	0.901267	0.938316	0.823314	0.856625	0.858941	0.840617	0.723102	0.949877	0.856904	1.01225	0.942541	0.805054	0.857374	0.752465	0.898818	0.739921	0.926697	0.911067	0.69783	0.713351	0.857673	0.738733	1.02503
		FAC +Trolox	0.864938	0.977294	0.715132	1.01545	1.04042	1.00215	0.773538	0.858444	1.05438	0.956875	0.86057	0.950763	0.951742	0.788659	1.05828	1.0547	1.08554	0.819306	0.998759	0.825062	1.05192	0.854406	0.904315	1.01833	1.07608	0.912518	1.08275	1.01155	0.976736	1.07995	1.06442	1.027	0.879237	0.989709	0.908717	1.04658	1.01664	1.04334	0.99557	0.95587	0.850521	0.732026	1.09084	0.916902	0.955339	0.901579	0.847179
		FAC + ATRA	1.00853	0.982906	1.00265	0.961059	0.762295	0.833716	0.920618	1.00337	1.0129	0.958595	0.971903	0.943602	1.04497	0.729464	0.810283	1.035	0.960104	0.937093	0.910113	0.815571	0.924885	0.761003	0.690542	0.928766	0.773829	0.971464	0.810637	0.944057	0.794446	0.875066	0.920339	0.715618	0.906374	1.04819	1.00748	0.811567	0.930564	0.887134	0.756099	0.685701	0.94319	0.999014	0.689742	0.917903	0.718553	0.901685	0.870658
	Figure 4b									Figure 4c
	[µM] RSL3	RSL3			RSL3 + 20 µM ATRA						-AAPH	DMSO + AAPH	Fer-1 + AAPH	ATRA + AAPH
	4	4.31	3.53	3.56	60.601	55.7554	48.3311				34.66	100	42.02	83.13
	2	15.29	8.86	11.26	62.0647	81.1719	51.8862				41.7	100	55.98	101.16
	1	5.93	4.25	4.57	53.411	42.0503	40.5871				38.15	100	52.21	104.02
	0.5	13.52	10.01	7.21	71.8017	69.7208	54.0609
	0.25	13.93	12.49	15.62	80.6729	66.7645	72.6968
	0.125	26.53	22.54	23.45	87.8732	85.7216	71.8859
	0.0625	64.82	66.93	70.41	65.3518	57.8986	61.8342
	0.03125	71.01	82.14	81.37	66.3718	79.8214	64.7044
	0.01563	75.45	80.96	86.63	77.4697	67.7837	67.848
	0.00781	85.14	90.65	81.17	90.9201	101.001	75.332
	0.00391	83.19	90.94	92.11	88.6817	70.024	69.5255
	0.00195	87.37	90.44	74.85	102.713	78.0698	68.1568
	Figure 4d									Figure 4e
		DMSO	RSL3	RSL3 + Fer-1	RSL3 + ATRA	RSL3 + ATRA + RARi + RXRi				[µM]	RSL3 200 nM + ATRA			RSL3 200 nM + Retinal			RSL3 200 nM + Retinol
		0.802566	0.155567	0.858061	0.845286	0.115701				100	67.7862	76.2296	82.9781	0,2*	0,09*	0,07*	0,06*	0,75*	0,92*
		0.733152	0.148102	0.731413	0.704167	0.098683				50	77.3549	88.5268	64.4866	0,18*	0,12*	0,09*	0,06*	0,25*	0,43*	Retinal and Retinol toxic at higher concentrations
		0.86224	0.280447	0.862068	0.785838	0.11984				25	55.8434	67.8192	72.6375	0,34*	0,65*	0,1*	0,21*	0,27*	0,47*
		0.737429	0.222781	0.938788	0.834727	0.088499				12.5	42.3506	51.6403	52.0437	1,35*	0,76*	0,74*	1,36*	7,17*	6,22*
		0.828862	0.362628	0.951971	0.817612	0.101289				6.25	26.7372	33.9482	36.034	9,21*	18,91*	16,03*	39,81*	71,98*	64,49*
		0.765042	0.443716	0.91792	0.915851	0.124868				3.125	16.2137	22.2257	29.7921	32.46	29.74	25.01	37.17	70.54	72.89
		0.932636	0.264974	0.930359	0.725413	0.288883				1.563	14.4247	18.8875	16.9333	48.19	40.5	54.3	59.37	70.56	82.11
		0.811796	0.316525	0.789691	0.858739	0.133962				0.781	12.6329	13.1944	14.1302	48.94	41.53	47.9	41.48	71.98	70.51
		0.645406	0.203857	0.870482	0.772887	0.366109				0.391	9.97062	16.2505	16.9482	29.98	28.41	28.3	62.5	75.98	76.99
		0.747634	0.421936	0.789385	0.771368	0.124279				0.195	10.6602	12.1563	16.4298	17.78	14.74	17.3	34.62	41.79	44.37
		0.902248	0.192252	0.874791	0.778097	0.203406				0.098	10.9213	13.2386	9.19498	17.83	12.95	15.54	24.69	25.31	20.69
		0.908687	0.277327	0.893924	0.91033	0.231544				0.049	6.7016	9.43125	9.49041	12.78	10.58	10.02	13.06	11.94	14.46
		0.93663	0.300297	0.86635	0.832957	0.180776
	Figure 4f
		AAPH	ATRA + AAPH	Retinol + AAPH	Retinal + AAPH
		100	78.8356	28.2395	26.1812
		100	129.771	93.0105	23.3885
		100	112.95	39.0395	8.48784
		100	89.69	17.1	37.4165
		100	85.25	35.45	37.73
		100	89.26	40.97	10.9123
	Figure 4g									Figure 4h
		DMSO	RSL3 200 nM	RSL3 + Retinol 2µM	RSL3 + Retinol + RARi 1.5 µM	RSL3 + Retinol + RARi 3 µM	RSL3 + Retinol + RARi 6.25 µM	RSL3 + Retinol + RARi 12 µM			DMSO	RSL3 200 nM	RSL3 + Retinal 0.8µM	RSL3 + Retinal + RARi 1.5 µM	RSL3 + Retinal + RARi 3 µM	RSL3 + Retinal + RARi 6.25 µM	RSL3 + Retinal + RARi 12 µM
		100	23.3182	95.8979	79.4992	104.376	75.176	66.3362			100	23.3182	35.3023	49.7962	29.5423	32.9268	12.9757
		100	24.8633	97.8167	69.4967	65.8567	76.7233	59.1367			100	24.8633	61.11	99.98	88.6667	105.38	85.58
		100	14.91	70.28	40.71	41.71	37.64	31.64			100	14.91	51.02	53.45	59.78	53.91	46.16
[truncated: 58 more columns]

## Sheet: Figure 5
	Figure 5a							Figure 5b
		DMSO	RSL3	RSL3 + Fer-1	RSL3 + ATRA				DMSO	RSL3	RSL3 + Fer-1	RSL3 + ATRA
		36.6612	100	24.1169	11.5803				6.06666	100	8.17287	13.997
		28.3872	100	14.1381	26.7604				54.4907	100	56.6789	64.865
		15.1247	100	12.6347	18.674				12.9041	100	15.2334	45.4477
		22.1007	100	17.9185	23.4106
	Figure 5c
		DMSO	RSL3	RSL3 + Fer-1	RSL3 + ATRA
		0.139	0.426	0.101	0.157
		0.0158055	0.639175	0.0738911	0.013294
		0.321839	0.321839	0.091954	0.149425
		0.139	0.426	0.101	0.157
	Figure 5d
		GPX4				FSP1				GCH1
		DMSO	ATRA	ATRA + RARi		DMSO	ATRA	ATRA + RARi		DMSO	ATRA	ATRA + RARi
		1	3.945	0.888843		1	3.317	0.849685		1	3.272	0.668964
		1	2.89	0.697		1	2.27363	0.635		1	3.26029	0.644
		1	2.74	0.53		1	4.516	0.7		1	5.54	0.84
		ACSL3				SCD1				PPARA
		DMSO	ATRA	ATRA + RARi		DMSO	ATRA	ATRA + RARi		DMSO	ATRA	ATRA + RARi
		1	3.85	0.475		1	1.43396	0.387		1	2.52275	1.12896
		1	4.64282	0.45		1	1.664	0.576343		1	1.945	0.697
		1	6.476	0.35		1	1.72	0.64		1	3.519	0.43
	Figure 5f
		GPX4			FSP1			GCH1			ACSL3
		-AO + vitA lo	-AO + vitA hi		-AO + vitA lo	-AO + vitA hi		-AO + vitA lo	-AO + vitA hi		-AO + vitA lo	-AO + vitA hi
		0.114229	1.31951		0.007977	0.014082		0.002	0.0315		0.025208	0.570382
		0.045753	2.08493		0.001106	0.016863		0.0215	0.0433		0.230047	0.332171
		0.0819	1		0.002371	0.013322		0.0163	0.0661		0.25349	0.476319

## Sheet: Suppl Figure 1
	Suppl Figure 1c
		RARB			BCO2
		+AO	-AO + vitA lo		+AO	-AO + vitA lo
		0.0144779	0.0785633		0.00152181	0.0025594
		0.01418	0.0310341		0.00230663	0.0047759
		0.016176	0.351111		0.0017725	0.00955188
		0.0248605	0.376312		0.00205023	0.00467765
		0.0319066	0.255253		0.0024551	0.00749425

## Sheet: Suppl Figure 2
	Suppl Figure 2a						Suppl Figure 2b
		+AO	-AO + vitA lo	-AO + Fer-1	-AO + vitA hi			+AO	-AO + vitA lo	-AO + Fer-1	-AO + vitA hi
		1858	2580	2091	2001			0.61	0.686	1.12	0.595
		1909	2714	1974	2106			0.72	1.02	0.748	0.825
		1858	2299	2099	2036			1.49	0.683	0.66	0.966
								0.752	1.01	0.616	0.764
	Suppl Figure 2c
		Total Neurite Length					Number of Extremtities					Branch Level
		+AO		-AO + vitA lo			+AO		-AO + vitA lo			+AO		-AO + vitA lo
		61.8037	59.6746	55.1663	32.4526		1.38829	1.38171	1.21814	0.709489		1.07082	1.05814	0.93261	0.862782
		50.5458	30.3147	31.935	51.3948		1.22354	0.754741	0.722304	1.13519		1.02313	0.819093	0.833977	0.994781
		33.1426	26.8398	46.0695	36.7149		0.811513	0.682825	1.03393	0.863121		0.850463	0.77045	0.989627	0.985761

## Sheet: Suppl Figure 3
	Suppl Figure 3
			+AO						-AO + vA lo						-AO + Fer-1
		Bin 1	0.0368053	3.67363	3.25952	0.521155	0.555597	0.24314	17.5007	14.3315	7.23324	6.50447	9.55266	8.38316	13.3907	5.58664	5.9905	1.63551	1.24536	1.46233
		Bin 2	2.51012	1.07309	0.304498	1.67318	0.237055	0.260507	25.5077	22.1758	9.61063	13.8915	16.1264	12.8737	4.53342	8.16327	4.37607	0.342679	0.263441	0.182791
		Bin 3	5.41774	4.81438	2.56055	0.912021	1.44455	2.24036	8.96457	18.02	12.9989	19.4949	19.7516	20.5857	8.74697	6.88283	8.88509	0.0934579	0.0478985	0.117509
		Bin 4	1.08208	19.6636	27.3149	36.6454	39.5288	38.6419	8.65159	17.7931	20.9816	27.8592	27.8501	26.9433	12.3925	12.9856	39.4606	18.8785	16.6208	19.8459
		Bin 5	90.9533	70.7753	66.5606	60.2482	58.2339	58.6141	39.3755	27.6796	49.1756	32.25	26.7192	31.2142	60.9365	66.3817	41.2878	79.0498	81.8225	78.3914

## Sheet: Suppl Figure 4
	Suppl Figure 4a								Suppl Figure 4b
		DMSO	RSL3	RSL3 + Fer-1	RSL3 + ATRA					DMSO	IKE	IKE + Fer-1	IKE + ATRA
		108.228	32.8113	107.652	77.9723					109.121	10.0723	112.549	79.3811
		100.059	12.0946	92.1081	71.4569					96.8831	13.9755	106.136	97.889
		104.859	14.3005	93.6841	75.3119					105.778	19.7466	106.272	60.5749
		103.596	23.7283	88.1189	67.0861					121.915	19.7146	95.1103	53.2003
		97.0937	21.5585	90.8255	71.5924					112.387	21.6462	105.443	59.314
		101.813	35.0399	80.0164	60.2517					127.971	11.4648	105.448	56.4376
		91.1343	29.9043	84.9591	56.5036					94.9168	11.5545	93.7569	55.163
		90.6601	14.2788	74.872	67.4465					116.21	16.885	99.6266	57.4362
		93.7827	14.0657	88.2923	81.2854					96.4576	21.8721	80.5875	68.4111
		96.1485	17.4524	62.2636	78.3561					95.6653	28.8697	88.2841	68.5804
		96.0824	14.1047	82.6674	76.2015					102.964	15.4914	84.7341	64.5336
		100.378	25.6699	81.309	65.6734					100.917	16.3564	84.702	53.5931
		86.8173	20.878	75.0515	68.0215					95.4876	14.9837	81.7926	76.0852
		90.4196	31.6975	83.8528	64.6701					100.831	23.1068	91.3015	71.817
		92.9433	33.1707	74.8298	61.3973					98.0825	16.8543	78.2353	72.4718
	Suppl Figure 4c								Suppl Figure 4d
	[µM] ATRA	RSL3 200 nM			RSL3 + ATRA					DPPH	DMSO + DPPH	Fer-1 + DPPH	ATRA + DPPH
	100	25.0598	19.9127	21.4412	67.7862	76.2296	82.9781			0.044	0.057	0.01	0.048
	50	24.4754	32.5112	32.3661	77.3549	88.5268	64.4866			0.054	0.054	0.012	0.054
	25	28.9935	24.0634	25.4147	55.8434	67.8192	72.6375			0.052	0.054	0.016	0.053
	12.5	31.3303	33.7722	33.6978	42.3506	51.6403	52.0437			0.05	0.053	0.012	0.051
	6.25	29.5881	34.8077	31.6948	26.7372	33.9482	36.034
	3.125	31.8612	35.0319	35.3202	16.2137	22.2257	29.7921
	1.5625	33.8302	34.5574	33.1213	14.4247	18.8875	16.9333
	0.78125	26.057	30.7103	27.8265	12.6329	13.1944	14.1302
	0.39063	30.7473	34.3739	35.3746	9.97062	16.2505	16.9482
	0.19531	35.4965	31.3166	33.7572	10.6602	12.1563	16.4298
	0.09766	35.2474	41.6913	38.8663	10.9213	13.2386	9.19498
	0.04883	29.3332	32.722	30.6938	6.7016	9.43125	9.49041
	Suppl Figure 4e								Suppl Figure 4f
		RSL3 200 nM	RSL3 + ATRA 20 µM	RSL3 + ATRA + RARi 0,4 µM	RSL3 + ATRA + RARi 3,125 µM	RSL3 + ATRA + RARi 12,5 µM	RSL3 + ATRA + RARi 25 µM			RSL3 200 nM	RSL3 + ATRA 20 µM	RSL3 + ATRA + RXRi 0,4 µM	RSL3 + ATRA + RXRi 3,125 µM	RSL3 + ATRA + RXRi 25 µM	RSL3 + ATRA + RXRi 50 µM
		18.7866	94.39	66.5	60.78	47.98	21.22			17.1494	90.2626	85.4845	79.8209	2.4463	3.81159
		28.252	93.87	60.42	67.71	50.03	12.48			30.5274	106.044	83.52	62.04	5.84	2.71
		29.1436	115.726	46.8356	35.3661	18.0076	1.56375			29.3407	108.751	63.7	43.84	9.4	32.34

## Sheet: Suppl Figure 6
	Suppl Figure 6a
		DMSO	RSL3 200 nM	RSL3 + ATRA 20 µM
		1575	4780	1022
		1018	5695	1086
		1097	3606	966
		1068	3242	1015
	Suppl Figure 6b
		iFSP1							PPARai
		RSL3 200 nM	RSL3 + ATRA 20 µM	RSL3 + ATRA + iFSP1 0,4 µM	RSL3 + ATRA + iFSP1 3,125 µM	RSL3 + ATRA + iFSP1 12,5 µM	RSL3 + ATRA + iFSP1 25 µM		RSL3 200 nM	RSL3 + ATRA 20 µM	RSL3 + ATRA + PPARai 0,4 µM	RSL3 + ATRA + PPARai 3,125 µM	RSL3 + ATRA + PPARai 12,5 µM	RSL3 + ATRA + PPARai 25 µM
		14.6013	96.6777	40.0646	21.2499	6.10457	3.17792		16.9838	95.0073	59.7632	43.1398	27.5536	16.1959
		27.2695	107.329	42.4541	16.8306	5.31953	2.57347		22.1351	113.945	58.3825	40.2667	22.9804	16.6927
		29.914	106.348	67.61	42.6	42.75	47.38		25.7683	89.3945	64.75	42.24	17.89	10.91
	Suppl Figure 6c
		PPARA			SCD1
		-AO + vitA lo	-AO + vitA hi		-AO + vitA lo	-AO + vitA hi
		0.040386	0.026278		0.371131	0.80107
		0.020333	0.08258		0.279322	2.08493
		0.025559	0.03448		0.22688	2.11404
